# Supplementary material for: The DEAD-box ATPase Dbp10/DDX54 initiates peptidyl transferase center formation during 60S ribosome biogenesis
Source: Nat Commun. 2024 Apr 17;15:3296. doi: 10.1038/s41467-024-47616-7 (PMC11024185; doi:10.1038/s41467-024-47616-7)
Supplement: Supplementary file 6 — Source Data [file 41467_2024_47616_MOESM6_ESM.xlsx]

## Sheet: Mass Spec Figure 1
FDR Confidence	Accession	Description	% Coverage	# Peptides	# PSMs	# Unique Peptides	MW in kDa	Gene Symbol	Abundance DBP10	Abundance dbp10R522V
High (≤1%)	Q12389	ATP-dependent RNA helicase DBP10 OS=Saccharomyces cerevisiae (strain ATCC 204508 / S288c) OX=559292 GN=DBP10 PE=1 SV=2	67	96	1606	96	112.9	DBP10	3.52852e+09	3.32282e+09
High (≤1%)	P40991	25S rRNA (cytosine(2870)-C(5))-methyltransferase OS=Saccharomyces cerevisiae (strain ATCC 204508 / S288c) OX=559292 GN=NOP2 PE=1 SV=1	76	50	1116	50	69.8	NOP2	1.45098e+09	1.49704e+09
High (≤1%)	Q02892	Nucleolar GTP-binding protein 1 OS=Saccharomyces cerevisiae (strain ATCC 204508 / S288c) OX=559292 GN=NOG1 PE=1 SV=1	77	63	940	63	74.4	NOG1	1.30247e+09	1.33388e+09
High (≤1%)	Q03532	ATP-dependent RNA helicase HAS1 OS=Saccharomyces cerevisiae (strain ATCC 204508 / S288c) OX=559292 GN=HAS1 PE=1 SV=1	84	55	1123	55	56.7	HAS1	1.2077e+09	1.22341e+09
High (≤1%)	Q04660	Ribosome biogenesis protein ERB1 OS=Saccharomyces cerevisiae (strain ATCC 204508 / S288c) OX=559292 GN=ERB1 PE=1 SV=1	66	72	1436	72	91.6	ERB1	1.1948e+09	1.27456e+09
High (≤1%)	P40693	Ribosome biogenesis protein RLP7 OS=Saccharomyces cerevisiae (strain ATCC 204508 / S288c) OX=559292 GN=RLP7 PE=1 SV=1	59	30	581	30	36.5	RLP7	1.16709e+09	1.15848e+09
High (≤1%)	P38779	Proteasome-interacting protein CIC1 OS=Saccharomyces cerevisiae (strain ATCC 204508 / S288c) OX=559292 GN=CIC1 PE=1 SV=1	82	54	767	54	42.5	CIC1	9.93184e+08	9.139e+08
High (≤1%)	P53261	Pescadillo homolog OS=Saccharomyces cerevisiae (strain ATCC 204508 / S288c) OX=559292 GN=NOP7 PE=1 SV=1	65	73	974	73	69.8	NOP7	9.24991e+08	1.01488e+09
High (≤1%)	P36049	rRNA-processing protein EBP2 OS=Saccharomyces cerevisiae (strain ATCC 204508 / S288c) OX=559292 GN=EBP2 PE=1 SV=1	56	54	802	54	49.7	EBP2	7.88228e+08	8.22198e+08
High (≤1%)	Q12024	Ribosome biogenesis protein YTM1 OS=Saccharomyces cerevisiae (strain ATCC 204508 / S288c) OX=559292 GN=YTM1 PE=1 SV=1	90	44	976	44	51.3	YTM1	7.10098e+08	6.78377e+08
High (≤1%)	P53136	Ribosome biogenesis protein NSA1 OS=Saccharomyces cerevisiae (strain ATCC 204508 / S288c) OX=559292 GN=NSA1 PE=1 SV=1	82	51	958	51	51.9	NSA1	7.05497e+08	7.98099e+08
High (≤1%)	Q08235	Ribosome biogenesis protein BRX1 OS=Saccharomyces cerevisiae (strain ATCC 204508 / S288c) OX=559292 GN=BRX1 PE=1 SV=2	84	31	1010	31	33.5	BRX1	7.02423e+08	6.13054e+08
High (≤1%)	P32892	ATP-dependent RNA helicase DRS1 OS=Saccharomyces cerevisiae (strain ATCC 204508 / S288c) OX=559292 GN=DRS1 PE=1 SV=2	67	69	985	69	84.8	DRS1	5.95907e+08	9.23507e+08
High (≤1%)	P10664	60S ribosomal protein L4-A OS=Saccharomyces cerevisiae (strain ATCC 204508 / S288c) OX=559292 GN=RPL4A PE=1 SV=4	65	31	758	2	39.1	RPL4A	5.57414e+08	5.62742e+08
High (≤1%)	P26321	60S ribosomal protein L5 OS=Saccharomyces cerevisiae (strain ATCC 204508 / S288c) OX=559292 GN=RPL5 PE=1 SV=4	77	23	753	23	33.7	RPL5	5.52855e+08	5.31102e+08
High (≤1%)	P38805	Ribosome production factor 1 OS=Saccharomyces cerevisiae (strain ATCC 204508 / S288c) OX=559292 GN=RPF1 PE=1 SV=1	78	37	611	37	35.1	RPF1	5.24042e+08	4.77556e+08
High (≤1%)	P35178	Ribosomal RNA-processing protein 1 OS=Saccharomyces cerevisiae (strain ATCC 204508 / S288c) OX=559292 GN=RRP1 PE=1 SV=2	78	33	438	33	33.2	RRP1	4.95497e+08	4.84521e+08
High (≤1%)	P36160	Ribosome biogenesis protein RPF2 OS=Saccharomyces cerevisiae (strain ATCC 204508 / S288c) OX=559292 GN=RPF2 PE=1 SV=1	58	23	552	23	39.6	RPF2	4.63269e+08	4.90491e+08
High (≤1%)	P14126	60S ribosomal protein L3 OS=Saccharomyces cerevisiae (strain ATCC 204508 / S288c) OX=559292 GN=RPL3 PE=1 SV=4	69	34	621	34	43.7	RPL3	4.39963e+08	3.99404e+08
High (≤1%)	P36080	Ribosomal RNA-processing protein 14 OS=Saccharomyces cerevisiae (strain ATCC 204508 / S288c) OX=559292 GN=RRP14 PE=1 SV=1	49	36	350	36	50.5	RRP14	4.35027e+08	5.52142e+08
High (≤1%)	P40007	Nucleolar protein 16 OS=Saccharomyces cerevisiae (strain ATCC 204508 / S288c) OX=559292 GN=NOP16 PE=1 SV=1	69	27	346	27	26.9	NOP16	4.21082e+08	4.79757e+08
High (≤1%)	P10962	Protein MAK16 OS=Saccharomyces cerevisiae (strain ATCC 204508 / S288c) OX=559292 GN=MAK16 PE=1 SV=2	45	15	151	15	35.7	MAK16	3.14529e+08	2.62387e+08
High (≤1%)	Q07896	Nucleolar complex-associated protein 3 OS=Saccharomyces cerevisiae (strain ATCC 204508 / S288c) OX=559292 GN=NOC3 PE=1 SV=1	68	51	506	51	75.5	NOC3	3.13437e+08	2.12268e+08
High (≤1%)	Q12153	Ribosome biogenesis protein SSF2 OS=Saccharomyces cerevisiae (strain ATCC 204508 / S288c) OX=559292 GN=SSF2 PE=1 SV=1	64	32	383	14	51.8	SSF2	2.64543e+08	2.91549e+08
High (≤1%)	P02994	Elongation factor 1-alpha OS=Saccharomyces cerevisiae (strain ATCC 204508 / S288c) OX=559292 GN=TEF1 PE=1 SV=1	74	32	412	32	50	TEF1; TEF2	2.4728e+08	2.98567e+08
High (≤1%)	P39744	Nucleolar complex protein 2 OS=Saccharomyces cerevisiae (strain ATCC 204508 / S288c) OX=559292 GN=NOC2 PE=1 SV=2	71	61	404	61	81.6	NOC2	2.46677e+08	1.83107e+08
High (≤1%)	P25582	27S pre-rRNA (guanosine(2922)-2'-O)-methyltransferase OS=Saccharomyces cerevisiae (strain ATCC 204508 / S288c) OX=559292 GN=SPB1 PE=1 SV=2	65	57	531	57	96.4	SPB1	2.38516e+08	2.00375e+08
High (≤1%)	P40078	Ribosome biogenesis protein NSA2 OS=Saccharomyces cerevisiae (strain ATCC 204508 / S288c) OX=559292 GN=NSA2 PE=1 SV=1	63	21	330	21	29.7	NSA2	2.21286e+08	3.29758e+08
High (≤1%)	Q06511	Ribosomal RNA-processing protein 15 OS=Saccharomyces cerevisiae (strain ATCC 204508 / S288c) OX=559292 GN=RRP15 PE=1 SV=1	63	27	371	27	28.2	RRP15	2.02879e+08	2.50243e+08
High (≤1%)	Q06205	FK506-binding protein 4 OS=Saccharomyces cerevisiae (strain ATCC 204508 / S288c) OX=559292 GN=FPR4 PE=1 SV=1	52	23	385	21	43.9	FPR4	1.96717e+08	3.62857e+08
High (≤1%)	P38911	FK506-binding nuclear protein OS=Saccharomyces cerevisiae (strain ATCC 204508 / S288c) OX=559292 GN=FPR3 PE=1 SV=2	43	21	311	19	46.5	FPR3	1.77252e+08	3.42415e+08
High (≤1%)	P05737	60S ribosomal protein L7-A OS=Saccharomyces cerevisiae (strain ATCC 204508 / S288c) OX=559292 GN=RPL7A PE=1 SV=3	70	17	153	1	27.6	RPL7A	1.72232e+08	8.34143e+07
High (≤1%)	P40010	Nuclear GTP-binding protein NUG1 OS=Saccharomyces cerevisiae (strain ATCC 204508 / S288c) OX=559292 GN=NUG1 PE=1 SV=1	66	42	353	42	57.7	NUG1	1.54218e+08	8.76979e+07
High (≤1%)	P10592	Heat shock protein SSA2 OS=Saccharomyces cerevisiae (strain ATCC 204508 / S288c) OX=559292 GN=SSA2 PE=1 SV=3	89	74	1101	19	69.4	SSA2	1.42284e+08	1.39353e+08
High (≤1%)	P17076	60S ribosomal protein L8-A OS=Saccharomyces cerevisiae (strain ATCC 204508 / S288c) OX=559292 GN=RPL8A PE=1 SV=4	76	33	241	6	28.1	RPL8A	1.07388e+08	5.06193e+07
High (≤1%)	P21304	Periodic tryptophan protein 1 OS=Saccharomyces cerevisiae (strain ATCC 204508 / S288c) OX=559292 GN=PWP1 PE=1 SV=1	93	47	467	47	63.8	PWP1	9.31804e+07	3.85779e+07
High (≤1%)	P05317	60S acidic ribosomal protein P0 OS=Saccharomyces cerevisiae (strain ATCC 204508 / S288c) OX=559292 GN=RPP0 PE=1 SV=2	65	20	238	20	33.7	RPP0	7.59703e+07	5.13247e+07
High (≤1%)	P0CX49	60S ribosomal protein L18-A OS=Saccharomyces cerevisiae (strain ATCC 204508 / S288c) OX=559292 GN=RPL18A PE=1 SV=1	53	11	59	11	20.6	RPL18A	7.0837e+07	3.2987e+07
High (≤1%)	P00359	Glyceraldehyde-3-phosphate dehydrogenase 3 OS=Saccharomyces cerevisiae (strain ATCC 204508 / S288c) OX=559292 GN=TDH3 PE=1 SV=3	91	34	364	11	35.7	TDH3	6.87673e+07	4.0522e+07
High (≤1%)	P38789	Ribosome biogenesis protein SSF1 OS=Saccharomyces cerevisiae (strain ATCC 204508 / S288c) OX=559292 GN=SSF1 PE=1 SV=1	64	30	404	12	51.7	SSF1	6.35366e+07	8.6621e+07
High (≤1%)	P11484	Ribosome-associated molecular chaperone SSB1 OS=Saccharomyces cerevisiae (strain ATCC 204508 / S288c) OX=559292 GN=SSB1 PE=1 SV=3	83	56	738	4	66.6	SSB1	5.45772e+07	7.09029e+07
High (≤1%)	P05739	60S ribosomal protein L6-B OS=Saccharomyces cerevisiae (strain ATCC 204508 / S288c) OX=559292 GN=RPL6B PE=1 SV=4	69	15	80	5	20	RPL6B	5.23881e+07	2.69896e+07
High (≤1%)	P0CX24	60S ribosomal protein L20-B OS=Saccharomyces cerevisiae (strain ATCC 204508 / S288c) OX=559292 GN=RPL20B PE=1 SV=1	49	10	63	10	20.4	RPL20B	5.21216e+07	2.5028e+07
High (≤1%)	P05738	60S ribosomal protein L9-A OS=Saccharomyces cerevisiae (strain ATCC 204508 / S288c) OX=559292 GN=RPL9A PE=1 SV=2	58	11	63	3	21.6	RPL9A	5.04666e+07	2.54255e+07
High (≤1%)	P05748	60S ribosomal protein L15-A OS=Saccharomyces cerevisiae (strain ATCC 204508 / S288c) OX=559292 GN=RPL15A PE=1 SV=3	36	8	62	8	24.4	RPL15A	4.99434e+07	2.07174e+07
High (≤1%)	P00925	Enolase 2 OS=Saccharomyces cerevisiae (strain ATCC 204508 / S288c) OX=559292 GN=ENO2 PE=1 SV=2	82	36	378	17	46.9	ENO2	4.9271e+07	3.21784e+07
High (≤1%)	P25808	ATP-dependent rRNA helicase SPB4 OS=Saccharomyces cerevisiae (strain ATCC 204508 / S288c) OX=559292 GN=SPB4 PE=1 SV=1	72	44	246	44	69.4	SPB4	4.89405e+07	4.91145e+07
High (≤1%)	P06169	Pyruvate decarboxylase isozyme 1 OS=Saccharomyces cerevisiae (strain ATCC 204508 / S288c) OX=559292 GN=PDC1 PE=1 SV=7	64	26	195	24	61.5	PDC1	4.84726e+07	4.89152e+07
High (≤1%)	P0CS90	Import motor subunit, mitochondrial OS=Saccharomyces cerevisiae (strain ATCC 204508 / S288c) OX=559292 GN=SSC1 PE=1 SV=1	65	44	236	44	70.6	SSC1	4.82087e+07	2.93945e+07
High (≤1%)	P33201	Ribosome assembly factor MRT4 OS=Saccharomyces cerevisiae (strain ATCC 204508 / S288c) OX=559292 GN=MRT4 PE=1 SV=1	78	19	98	19	27	MRT4	4.08089e+07	2.43058e+07
High (≤1%)	P04456	60S ribosomal protein L25 OS=Saccharomyces cerevisiae (strain ATCC 204508 / S288c) OX=559292 GN=RPL25 PE=1 SV=4	35	6	60	6	15.7	RPL25	3.85678e+07	2.05659e+07
High (≤1%)	Q12522	Eukaryotic translation initiation factor 6 OS=Saccharomyces cerevisiae (strain ATCC 204508 / S288c) OX=559292 GN=TIF6 PE=1 SV=1	65	8	44	8	26.4	TIF6	3.65687e+07	2.03739e+07
High (≤1%)	P0C0W9	60S ribosomal protein L11-A OS=Saccharomyces cerevisiae (strain ATCC 204508 / S288c) OX=559292 GN=RPL11A PE=1 SV=2	61	10	75	10	19.7	RPL11A	3.61701e+07	1.94539e+07
High (≤1%)	P00330	Alcohol dehydrogenase 1 OS=Saccharomyces cerevisiae (strain ATCC 204508 / S288c) OX=559292 GN=ADH1 PE=1 SV=5	70	24	391	18	36.8	ADH1	3.54199e+07	2.65995e+07
High (≤1%)	P0C2H6	60S ribosomal protein L27-A OS=Saccharomyces cerevisiae (strain ATCC 204508 / S288c) OX=559292 GN=RPL27A PE=1 SV=1	53	8	68	8	15.5	RPL27A	3.39141e+07	2.01713e+07
High (≤1%)	P26784	60S ribosomal protein L16-A OS=Saccharomyces cerevisiae (strain ATCC 204508 / S288c) OX=559292 GN=RPL16A PE=1 SV=3	40	12	48	7	22.2	RPL16A	3.1323e+07	2.04913e+07
High (≤1%)	P40212	60S ribosomal protein L13-B OS=Saccharomyces cerevisiae (strain ATCC 204508 / S288c) OX=559292 GN=RPL13B PE=1 SV=1	55	11	58	11	22.5	RPL13B	3.0981e+07	2.31564e+07
High (≤1%)	P00560	Phosphoglycerate kinase OS=Saccharomyces cerevisiae (strain ATCC 204508 / S288c) OX=559292 GN=PGK1 PE=1 SV=2	76	36	210	36	44.7	PGK1	2.63442e+07	1.5024e+07
High (≤1%)	P0CX43	60S ribosomal protein L1-A OS=Saccharomyces cerevisiae (strain ATCC 204508 / S288c) OX=559292 GN=RPL1A PE=1 SV=1	49	11	60	11	24.5	RPL1A	2.41223e+07	1.23126e+07
High (≤1%)	P38088	Glycine--tRNA ligase 1, mitochondrial OS=Saccharomyces cerevisiae (strain ATCC 204508 / S288c) OX=559292 GN=GRS1 PE=1 SV=3	40	21	55	21	78.1	GRS1	2.39708e+07	9.23517e+06
High (≤1%)	Q08962	60S ribosome subunit biogenesis protein NIP7 OS=Saccharomyces cerevisiae (strain ATCC 204508 / S288c) OX=559292 GN=NIP7 PE=1 SV=1	69	11	49	11	20.4	NIP7	2.35763e+07	1.45369e+07
High (≤1%)	P17967	Protein disulfide-isomerase OS=Saccharomyces cerevisiae (strain ATCC 204508 / S288c) OX=559292 GN=PDI1 PE=1 SV=2	70	31	149	31	58.2	PDI1	2.25334e+07	7.4145e+06
High (≤1%)	P00549	Pyruvate kinase 1 OS=Saccharomyces cerevisiae (strain ATCC 204508 / S288c) OX=559292 GN=CDC19 PE=1 SV=2	88	43	205	43	54.5	CDC19	2.171e+07	1.84269e+07
High (≤1%)	P15108	ATP-dependent molecular chaperone HSC82 OS=Saccharomyces cerevisiae (strain ATCC 204508 / S288c) OX=559292 GN=HSC82 PE=1 SV=4	61	47	184	10	80.9	HSC82	1.92708e+07	1.37607e+07
High (≤1%)	P10591	Heat shock protein SSA1 OS=Saccharomyces cerevisiae (strain ATCC 204508 / S288c) OX=559292 GN=SSA1 PE=1 SV=4	89	71	1117	18	69.6	SSA1	1.89626e+07	1.40545e+07
High (≤1%)	Q08208	Nucleolar protein 12 OS=Saccharomyces cerevisiae (strain ATCC 204508 / S288c) OX=559292 GN=NOP12 PE=1 SV=1	67	38	211	38	51.9	NOP12	1.84637e+07	1.75228e+07
High (≤1%)	P05744	60S ribosomal protein L33-A OS=Saccharomyces cerevisiae (strain ATCC 204508 / S288c) OX=559292 GN=RPL33A PE=1 SV=3	34	4	14	2	12.1	RPL33A	1.79913e+07	9.33823e+06
High (≤1%)	P38754	60S ribosomal protein L14-B OS=Saccharomyces cerevisiae (strain ATCC 204508 / S288c) OX=559292 GN=RPL14B PE=1 SV=1	46	7	35	1	15.1	RPL14B	1.78537e+07	8.37142e+06
High (≤1%)	Q04031	Ribosomal RNA-processing protein 17 OS=Saccharomyces cerevisiae (strain ATCC 204508 / S288c) OX=559292 GN=RRP17 PE=1 SV=1	45	17	75	17	28	RRP17	1.78002e+07	1.98506e+07
High (≤1%)	P14120	60S ribosomal protein L30 OS=Saccharomyces cerevisiae (strain ATCC 204508 / S288c) OX=559292 GN=RPL30 PE=1 SV=3	67	7	33	7	11.4	RPL30	1.70792e+07	9.66723e+06
High (≤1%)	P49626	60S ribosomal protein L4-B OS=Saccharomyces cerevisiae (strain ATCC 204508 / S288c) OX=559292 GN=RPL4B PE=1 SV=2	65	31	751	2	39	RPL4B	1.64928e+07	1.35298e+07
High (≤1%)	P19882	Heat shock protein 60, mitochondrial OS=Saccharomyces cerevisiae (strain ATCC 204508 / S288c) OX=559292 GN=HSP60 PE=1 SV=1	63	37	265	37	60.7	HSP60	1.50823e+07	6.71702e+06
High (≤1%)	P32324	Elongation factor 2 OS=Saccharomyces cerevisiae (strain ATCC 204508 / S288c) OX=559292 GN=EFT1 PE=1 SV=1	78	66	451	66	93.2	EFT1; EFT2	1.48761e+07	4.97128e+07
High (≤1%)	P26785	60S ribosomal protein L16-B OS=Saccharomyces cerevisiae (strain ATCC 204508 / S288c) OX=559292 GN=RPL16B PE=1 SV=3	39	11	58	6	22.2	RPL16B	1.41518e+07	9.42537e+06
High (≤1%)	P38061	60S ribosomal protein L32 OS=Saccharomyces cerevisiae (strain ATCC 204508 / S288c) OX=559292 GN=RPL32 PE=1 SV=1	24	4	23	4	14.8	RPL32	1.30054e+07	5.93873e+06
High (≤1%)	P05743	60S ribosomal protein L26-A OS=Saccharomyces cerevisiae (strain ATCC 204508 / S288c) OX=559292 GN=RPL26A PE=1 SV=3	50	9	30	2	14.2	RPL26A	1.19609e+07	1.33977e+07
High (≤1%)	Q07915	Ribosome biogenesis protein RLP24 OS=Saccharomyces cerevisiae (strain ATCC 204508 / S288c) OX=559292 GN=RLP24 PE=1 SV=1	20	5	22	5	24	RLP24	1.0586e+07	9.58952e+06
High (≤1%)	P19097	Fatty acid synthase subunit alpha OS=Saccharomyces cerevisiae (strain ATCC 204508 / S288c) OX=559292 GN=FAS2 PE=1 SV=2	70	103	299	103	206.8	FAS2	9.78605e+06	2.30188e+06
High (≤1%)	P05740	60S ribosomal protein L17-A OS=Saccharomyces cerevisiae (strain ATCC 204508 / S288c) OX=559292 GN=RPL17A PE=1 SV=4	51	8	27	1	20.5	RPL17A	9.15222e+06	9.07273e+06
High (≤1%)	P31539	Heat shock protein 104 OS=Saccharomyces cerevisiae (strain ATCC 204508 / S288c) OX=559292 GN=HSP104 PE=1 SV=2	34	26	57	26	102	HSP104	8.54225e+06	2.46287e+06
High (≤1%)	P32589	Heat shock protein homolog SSE1 OS=Saccharomyces cerevisiae (strain ATCC 204508 / S288c) OX=559292 GN=SSE1 PE=1 SV=4	76	59	326	53	77.3	SSE1	8.46425e+06	1.04564e+07
High (≤1%)	Q12499	Nucleolar protein 58 OS=Saccharomyces cerevisiae (strain ATCC 204508 / S288c) OX=559292 GN=NOP58 PE=1 SV=1	61	28	155	28	56.9	NOP58	8.10849e+06	1.68461e+07
High (≤1%)	P04147	Polyadenylate-binding protein, cytoplasmic and nuclear OS=Saccharomyces cerevisiae (strain ATCC 204508 / S288c) OX=559292 GN=PAB1 PE=1 SV=4	72	32	105	32	64.3	PAB1	7.85956e+06	4.49656e+06
High (≤1%)	Q01560	Nucleolar protein 3 OS=Saccharomyces cerevisiae (strain ATCC 204508 / S288c) OX=559292 GN=NPL3 PE=1 SV=1	41	13	48	13	45.4	NPL3	7.83202e+06	1.86587e+06
High (≤1%)	P43616	Cys-Gly metallodipeptidase DUG1 OS=Saccharomyces cerevisiae (strain ATCC 204508 / S288c) OX=559292 GN=DUG1 PE=1 SV=1	37	10	18	10	52.8	DUG1	7.62701e+06	1.23917e+07
High (≤1%)	P53883	Nucleolar protein 13 OS=Saccharomyces cerevisiae (strain ATCC 204508 / S288c) OX=559292 GN=NOP13 PE=1 SV=2	49	26	77	26	45.6	NOP13	7.461e+06	4.61753e+06
High (≤1%)	Q12460	Nucleolar protein 56 OS=Saccharomyces cerevisiae (strain ATCC 204508 / S288c) OX=559292 GN=NOP56 PE=1 SV=1	69	35	195	35	56.8	NOP56	7.42416e+06	1.71088e+07
High (≤1%)	Q04373	Pumilio homology domain family member 6 OS=Saccharomyces cerevisiae (strain ATCC 204508 / S288c) OX=559292 GN=PUF6 PE=1 SV=1	43	27	89	27	75.1	PUF6	7.30567e+06	1.45026e+07
High (≤1%)	P16521	Elongation factor 3A OS=Saccharomyces cerevisiae (strain ATCC 204508 / S288c) OX=559292 GN=YEF3 PE=1 SV=4	75	60	261	60	115.9	YEF3	7.18425e+06	1.15184e+07
High (≤1%)	Q12306	Ubiquitin-like protein SMT3 OS=Saccharomyces cerevisiae (strain ATCC 204508 / S288c) OX=559292 GN=SMT3 PE=1 SV=1	33	2	7	2	11.6	SMT3	6.63914e+06	2.08668e+06
High (≤1%)	P16603	NADPH--cytochrome P450 reductase OS=Saccharomyces cerevisiae (strain ATCC 204508 / S288c) OX=559292 GN=NCP1 PE=1 SV=3	40	14	21	14	76.7	NCP1	6.58019e+06	1.28949e+06
High (≤1%)	Q02326	60S ribosomal protein L6-A OS=Saccharomyces cerevisiae (strain ATCC 204508 / S288c) OX=559292 GN=RPL6A PE=1 SV=2	64	14	74	4	19.9	RPL6A	6.49076e+06	3.36457e+06
High (≤1%)	P22336	Replication factor A protein 1 OS=Saccharomyces cerevisiae (strain ATCC 204508 / S288c) OX=559292 GN=RFA1 PE=1 SV=1	62	36	188	36	70.3	RFA1	6.39049e+06	4.69614e+06
High (≤1%)	P14540	Fructose-bisphosphate aldolase OS=Saccharomyces cerevisiae (strain ATCC 204508 / S288c) OX=559292 GN=FBA1 PE=1 SV=3	63	16	87	16	39.6	FBA1	5.32364e+06	4.59077e+06
High (≤1%)	P0CX41	60S ribosomal protein L23-A OS=Saccharomyces cerevisiae (strain ATCC 204508 / S288c) OX=559292 GN=RPL23A PE=1 SV=1	44	5	27	5	14.5	RPL23A	5.22705e+06	4.90345e+06
High (≤1%)	P29453	60S ribosomal protein L8-B OS=Saccharomyces cerevisiae (strain ATCC 204508 / S288c) OX=559292 GN=RPL8B PE=1 SV=3	76	33	253	6	28.1	RPL8B	5.0009e+06	3.13471e+06
High (≤1%)	P40525	60S ribosomal protein L34-B OS=Saccharomyces cerevisiae (strain ATCC 204508 / S288c) OX=559292 GN=RPL34B PE=1 SV=1	18	3	11	3	13.6	RPL34B	4.96188e+06	5.0335e+06
High (≤1%)	P37838	Nucleolar protein 4 OS=Saccharomyces cerevisiae (strain ATCC 204508 / S288c) OX=559292 GN=NOP4 PE=1 SV=1	48	32	124	32	77.8	NOP4	4.88049e+06	6.88939e+06
High (≤1%)	P38764	26S proteasome regulatory subunit RPN1 OS=Saccharomyces cerevisiae (strain ATCC 204508 / S288c) OX=559292 GN=RPN1 PE=1 SV=3	55	37	122	37	109.4	RPN1	4.39702e+06	2.07985e+06
High (≤1%)	P0CX35	40S ribosomal protein S4-A OS=Saccharomyces cerevisiae (strain ATCC 204508 / S288c) OX=559292 GN=RPS4A PE=1 SV=1	65	24	124	24	29.4	RPS4A	4.35344e+06	3.89791e+06
High (≤1%)	P35732	RNA polymerase II degradation factor 1 OS=Saccharomyces cerevisiae (strain ATCC 204508 / S288c) OX=559292 GN=DEF1 PE=1 SV=1	32	15	51	15	83.9	DEF1	4.35275e+06	3.63025e+06
High (≤1%)	P25694	Cell division control protein 48 OS=Saccharomyces cerevisiae (strain ATCC 204508 / S288c) OX=559292 GN=CDC48 PE=1 SV=3	59	39	120	39	91.9	CDC48	4.25753e+06	3.82608e+06
High (≤1%)	P0CX85	60S ribosomal protein L35-B OS=Saccharomyces cerevisiae (strain ATCC 204508 / S288c) OX=559292 GN=RPL35B PE=1 SV=1	38	9	25	9	13.9	RPL35B	4.23554e+06	3.8999e+06
High (≤1%)	Q12176	Ribosome biogenesis protein MAK21 OS=Saccharomyces cerevisiae (strain ATCC 204508 / S288c) OX=559292 GN=MAK21 PE=1 SV=1	51	48	141	48	116.6	MAK21	4.09653e+06	3.20582e+06
High (≤1%)	Q08746	Regulator of ribosome biosynthesis OS=Saccharomyces cerevisiae (strain ATCC 204508 / S288c) OX=559292 GN=RRS1 PE=1 SV=1	60	7	26	7	22.9	RRS1	3.69941e+06	3.32501e+06
High (≤1%)	P53927	Ribosome biogenesis protein 15 OS=Saccharomyces cerevisiae (strain ATCC 204508 / S288c) OX=559292 GN=NOP15 PE=1 SV=1	45	12	59	12	25.4	NOP15	3.69012e+06	3.776e+06
High (≤1%)	P05755	40S ribosomal protein S9-B OS=Saccharomyces cerevisiae (strain ATCC 204508 / S288c) OX=559292 GN=RPS9B PE=1 SV=4	30	7	19	7	22.3	RPS9B	3.67184e+06	2.62959e+06
High (≤1%)	P12709	Glucose-6-phosphate isomerase OS=Saccharomyces cerevisiae (strain ATCC 204508 / S288c) OX=559292 GN=PGI1 PE=1 SV=3	53	21	87	21	61.3	PGI1	3.63874e+06	2.23798e+06
High (≤1%)	P29311	Protein BMH1 OS=Saccharomyces cerevisiae (strain ATCC 204508 / S288c) OX=559292 GN=BMH1 PE=1 SV=4	76	18	76	5	30.1	BMH1	3.62875e+06	1.86501e+06
High (≤1%)	P08417	Fumarate hydratase, mitochondrial OS=Saccharomyces cerevisiae (strain ATCC 204508 / S288c) OX=559292 GN=FUM1 PE=1 SV=2	41	15	51	15	53.1	FUM1	3.41318e+06	699162
High (≤1%)	P60010	Actin OS=Saccharomyces cerevisiae (strain ATCC 204508 / S288c) OX=559292 GN=ACT1 PE=1 SV=1	66	19	80	19	41.7	ACT1	3.4072e+06	2.65794e+06
High (≤1%)	P0CX38	40S ribosomal protein S6-B OS=Saccharomyces cerevisiae (strain ATCC 204508 / S288c) OX=559292 GN=RPS6B PE=1 SV=1	49	20	74	20	27	RPS6B	3.27511e+06	2.69494e+06
High (≤1%)	P39938	40S ribosomal protein S26-A OS=Saccharomyces cerevisiae (strain ATCC 204508 / S288c) OX=559292 GN=RPS26A PE=1 SV=1	37	4	12	1	13.5	RPS26A	3.19909e+06	2.20324e+06
High (≤1%)	P54115	Magnesium-activated aldehyde dehydrogenase, cytosolic OS=Saccharomyces cerevisiae (strain ATCC 204508 / S288c) OX=559292 GN=ALD6 PE=1 SV=4	66	27	76	27	54.4	ALD6	3.11039e+06	2.42436e+06
High (≤1%)	Q12213	60S ribosomal protein L7-B OS=Saccharomyces cerevisiae (strain ATCC 204508 / S288c) OX=559292 GN=RPL7B PE=1 SV=3	70	17	142	1	27.7	RPL7B	3.01484e+06	363802
High (≤1%)	P07262	NADP-specific glutamate dehydrogenase 1 OS=Saccharomyces cerevisiae (strain ATCC 204508 / S288c) OX=559292 GN=GDH1 PE=1 SV=2	49	15	27	15	49.5	GDH1	2.9069e+06	3.20827e+06
High (≤1%)	P40150	Ribosome-associated molecular chaperone SSB2 OS=Saccharomyces cerevisiae (strain ATCC 204508 / S288c) OX=559292 GN=SSB2 PE=1 SV=2	83	56	753	4	66.6	SSB2	2.8226e+06	2.74761e+06
High (≤1%)	P39954	Adenosylhomocysteinase OS=Saccharomyces cerevisiae (strain ATCC 204508 / S288c) OX=559292 GN=SAH1 PE=1 SV=1	27	12	36	12	49.1	SAH1	2.59747e+06	1.36952e+06
High (≤1%)	Q12510	DNA damage-binding protein CMR1 OS=Saccharomyces cerevisiae (strain ATCC 204508 / S288c) OX=559292 GN=CMR1 PE=1 SV=1	26	8	14	8	59.1	CMR1	2.5785e+06	1.67171e+06
High (≤1%)	P19358	S-adenosylmethionine synthase 2 OS=Saccharomyces cerevisiae (strain ATCC 204508 / S288c) OX=559292 GN=SAM2 PE=1 SV=3	64	22	73	12	42.2	SAM2	2.50582e+06	1.79478e+06
High (≤1%)	P15646	rRNA 2'-O-methyltransferase fibrillarin OS=Saccharomyces cerevisiae (strain ATCC 204508 / S288c) OX=559292 GN=NOP1 PE=1 SV=1	62	18	120	18	34.4	NOP1	2.50395e+06	5.96014e+06
High (≤1%)	P33322	H/ACA ribonucleoprotein complex subunit CBF5 OS=Saccharomyces cerevisiae (strain ATCC 204508 / S288c) OX=559292 GN=CBF5 PE=1 SV=1	70	28	96	28	54.7	CBF5	2.46572e+06	5.17982e+06
High (≤1%)	P11353	Oxygen-dependent coproporphyrinogen-III oxidase OS=Saccharomyces cerevisiae (strain ATCC 204508 / S288c) OX=559292 GN=HEM13 PE=1 SV=2	44	10	25	10	37.7	HEM13	2.44553e+06	690909
High (≤1%)	P05756	40S ribosomal protein S13 OS=Saccharomyces cerevisiae (strain ATCC 204508 / S288c) OX=559292 GN=RPS13 PE=1 SV=3	44	7	28	7	17	RPS13	2.43973e+06	2.31405e+06
High (≤1%)	P28274	CTP synthase 1 OS=Saccharomyces cerevisiae (strain ATCC 204508 / S288c) OX=559292 GN=URA7 PE=1 SV=2	51	21	75	19	64.7	URA7	2.36978e+06	1.23145e+06
High (≤1%)	P25567	RNA-binding protein SRO9 OS=Saccharomyces cerevisiae (strain ATCC 204508 / S288c) OX=559292 GN=SRO9 PE=1 SV=2	38	14	64	14	48	SRO9	2.35521e+06	1.02472e+06
High (≤1%)	P51401	60S ribosomal protein L9-B OS=Saccharomyces cerevisiae (strain ATCC 204508 / S288c) OX=559292 GN=RPL9B PE=1 SV=1	54	10	56	2	21.6	RPL9B	2.34643e+06	210867
High (≤1%)	Q07478	ATP-dependent RNA helicase SUB2 OS=Saccharomyces cerevisiae (strain ATCC 204508 / S288c) OX=559292 GN=SUB2 PE=1 SV=1	51	19	61	19	50.3	SUB2	2.32077e+06	3.11583e+06
High (≤1%)	P36008	Elongation factor 1-gamma 2 OS=Saccharomyces cerevisiae (strain ATCC 204508 / S288c) OX=559292 GN=TEF4 PE=1 SV=1	38	12	33	11	46.5	TEF4	2.28271e+06	1.06559e+06
High (≤1%)	P0CX46	60S ribosomal protein L2-B OS=Saccharomyces cerevisiae (strain ATCC 204508 / S288c) OX=559292 GN=RPL2B PE=1 SV=1	63	17	71	17	27.4	RPL2B	2.20369e+06	780196
High (≤1%)	Q02753	60S ribosomal protein L21-A OS=Saccharomyces cerevisiae (strain ATCC 204508 / S288c) OX=559292 GN=RPL21A PE=1 SV=1	11	2	8	2	18.2	RPL21A	2.09704e+06	681552
High (≤1%)	P19414	Aconitate hydratase, mitochondrial OS=Saccharomyces cerevisiae (strain ATCC 204508 / S288c) OX=559292 GN=ACO1 PE=1 SV=2	39	25	59	24	85.3	ACO1	2.08959e+06	1.31047e+06
High (≤1%)	P06634	ATP-dependent RNA helicase DED1 OS=Saccharomyces cerevisiae (strain ATCC 204508 / S288c) OX=559292 GN=DED1 PE=1 SV=2	52	21	66	20	65.5	DED1	2.05975e+06	1.60467e+06
High (≤1%)	Q06214	WD repeat-containing protein JIP5 OS=Saccharomyces cerevisiae (strain ATCC 204508 / S288c) OX=559292 GN=JIP5 PE=1 SV=2	23	10	20	10	55.2	JIP5	2.03349e+06	571590
High (≤1%)	P41056	60S ribosomal protein L33-B OS=Saccharomyces cerevisiae (strain ATCC 204508 / S288c) OX=559292 GN=RPL33B PE=1 SV=2	33	3	9	1	12.2	RPL33B	2.02275e+06	1.15209e+06
High (≤1%)	P0CX83	60S ribosomal protein L19-B OS=Saccharomyces cerevisiae (strain ATCC 204508 / S288c) OX=559292 GN=RPL19B PE=1 SV=1	25	5	17	5	21.7	RPL19B	2.00002e+06	1.32813e+06
High (≤1%)	P16474	Endoplasmic reticulum chaperone BiP OS=Saccharomyces cerevisiae (strain ATCC 204508 / S288c) OX=559292 GN=KAR2 PE=1 SV=1	46	31	120	28	74.4	KAR2	1.97972e+06	2.22625e+06
High (≤1%)	P05030	Plasma membrane ATPase 1 OS=Saccharomyces cerevisiae (strain ATCC 204508 / S288c) OX=559292 GN=PMA1 PE=1 SV=2	37	24	81	24	99.6	PMA1	1.96152e+06	1.53282e+06
High (≤1%)	P0CX40	40S ribosomal protein S8-B OS=Saccharomyces cerevisiae (strain ATCC 204508 / S288c) OX=559292 GN=RPS8B PE=1 SV=1	43	7	25	7	22.5	RPS8B	1.96026e+06	922360
High (≤1%)	P26754	Replication factor A protein 2 OS=Saccharomyces cerevisiae (strain ATCC 204508 / S288c) OX=559292 GN=RFA2 PE=1 SV=1	55	11	53	11	29.9	RFA2	1.93957e+06	1.0141e+06
High (≤1%)	P28241	Isocitrate dehydrogenase [NAD] subunit 2, mitochondrial OS=Saccharomyces cerevisiae (strain ATCC 204508 / S288c) OX=559292 GN=IDH2 PE=1 SV=1	61	11	34	11	39.7	IDH2	1.86668e+06	538085
High (≤1%)	P43586	60S ribosomal subunit assembly/export protein LOC1 OS=Saccharomyces cerevisiae (strain ATCC 204508 / S288c) OX=559292 GN=LOC1 PE=1 SV=1	25	5	13	5	23.6	LOC1	1.80687e+06	2.93703e+06
High (≤1%)	P25491	Mitochondrial protein import protein MAS5 OS=Saccharomyces cerevisiae (strain ATCC 204508 / S288c) OX=559292 GN=YDJ1 PE=1 SV=1	30	10	24	10	44.6	YDJ1	1.76565e+06	1.13125e+06
High (≤1%)	P04802	Aspartate--tRNA ligase, cytoplasmic OS=Saccharomyces cerevisiae (strain ATCC 204508 / S288c) OX=559292 GN=DPS1 PE=1 SV=3	33	14	44	14	63.5	DPS1	1.75647e+06	1.73534e+06
High (≤1%)	Q12250	26S proteasome regulatory subunit RPN5 OS=Saccharomyces cerevisiae (strain ATCC 204508 / S288c) OX=559292 GN=RPN5 PE=1 SV=3	60	27	69	27	51.7	RPN5	1.69496e+06	753357
High (≤1%)	P23248	40S ribosomal protein S1-B OS=Saccharomyces cerevisiae (strain ATCC 204508 / S288c) OX=559292 GN=RPS1B PE=1 SV=3	67	24	76	6	28.8	RPS1B	1.63009e+06	1.00931e+06
High (≤1%)	P32861	UTP--glucose-1-phosphate uridylyltransferase OS=Saccharomyces cerevisiae (strain ATCC 204508 / S288c) OX=559292 GN=UGP1 PE=1 SV=1	50	19	53	19	56	UGP1	1.61737e+06	605326
High (≤1%)	Q03940	RuvB-like protein 1 OS=Saccharomyces cerevisiae (strain ATCC 204508 / S288c) OX=559292 GN=RVB1 PE=1 SV=1	69	22	75	22	50.4	RVB1	1.5868e+06	938712
High (≤1%)	P15019	Transaldolase OS=Saccharomyces cerevisiae (strain ATCC 204508 / S288c) OX=559292 GN=TAL1 PE=1 SV=4	59	23	59	23	37	TAL1	1.55803e+06	506686
High (≤1%)	Q08732	Serine/threonine-protein kinase HRK1 OS=Saccharomyces cerevisiae (strain ATCC 204508 / S288c) OX=559292 GN=HRK1 PE=1 SV=1	18	11	26	11	85.6	HRK1	1.539e+06	701430
High (≤1%)	O14455	60S ribosomal protein L36-B OS=Saccharomyces cerevisiae (strain ATCC 204508 / S288c) OX=559292 GN=RPL36B PE=1 SV=3	42	5	20	1	11.1	RPL36B	1.52598e+06	2.57128e+06
High (≤1%)	P04807	Hexokinase-2 OS=Saccharomyces cerevisiae (strain ATCC 204508 / S288c) OX=559292 GN=HXK2 PE=1 SV=4	70	22	76	21	53.9	HXK2	1.51699e+06	1.2423e+06
High (≤1%)	P00358	Glyceraldehyde-3-phosphate dehydrogenase 2 OS=Saccharomyces cerevisiae (strain ATCC 204508 / S288c) OX=559292 GN=TDH2 PE=1 SV=3	80	28	223	5	35.8	TDH2	1.46286e+06	760446
High (≤1%)	P38993	Iron transport multicopper oxidase FET3 OS=Saccharomyces cerevisiae (strain ATCC 204508 / S288c) OX=559292 GN=FET3 PE=1 SV=2	16	5	15	5	72.3	FET3	1.41399e+06	416350
High (≤1%)	Q04225	Ribosome assembly protein RRB1 OS=Saccharomyces cerevisiae (strain ATCC 204508 / S288c) OX=559292 GN=RRB1 PE=1 SV=1	15	5	13	5	57.2	RRB1	1.39182e+06	1.95165e+06
High (≤1%)	P53221	60S ribosomal protein L26-B OS=Saccharomyces cerevisiae (strain ATCC 204508 / S288c) OX=559292 GN=RPL26B PE=1 SV=2	50	9	31	2	14.2	RPL26B	1.39012e+06	1.23283e+06
High (≤1%)	P41940	Mannose-1-phosphate guanyltransferase OS=Saccharomyces cerevisiae (strain ATCC 204508 / S288c) OX=559292 GN=PSA1 PE=1 SV=2	61	17	64	17	39.5	PSA1	1.37858e+06	1.53916e+06
High (≤1%)	P05750	40S ribosomal protein S3 OS=Saccharomyces cerevisiae (strain ATCC 204508 / S288c) OX=559292 GN=RPS3 PE=1 SV=5	70	17	94	17	26.5	RPS3	1.36811e+06	640012
High (≤1%)	Q99316	Protein disulfide isomerase MPD2 OS=Saccharomyces cerevisiae (strain ATCC 204508 / S288c) OX=559292 GN=MPD2 PE=1 SV=1	25	6	11	6	32.4	MPD2	1.34136e+06	448321
High (≤1%)	P24783	ATP-dependent RNA helicase DBP2 OS=Saccharomyces cerevisiae (strain ATCC 204508 / S288c) OX=559292 GN=DBP2 PE=1 SV=1	47	19	49	18	61	DBP2	1.32578e+06	933532
High (≤1%)	Q99383	Nuclear polyadenylated RNA-binding protein 4 OS=Saccharomyces cerevisiae (strain ATCC 204508 / S288c) OX=559292 GN=HRP1 PE=1 SV=1	22	8	17	8	59.6	HRP1	1.30439e+06	451061
High (≤1%)	P25293	Nucleosome assembly protein OS=Saccharomyces cerevisiae (strain ATCC 204508 / S288c) OX=559292 GN=NAP1 PE=1 SV=2	44	9	33	9	47.9	NAP1	1.29296e+06	581917
High (≤1%)	P27692	Transcription elongation factor SPT5 OS=Saccharomyces cerevisiae (strain ATCC 204508 / S288c) OX=559292 GN=SPT5 PE=1 SV=1	19	16	32	16	115.6	SPT5	1.28693e+06	779530
High (≤1%)	P32481	Eukaryotic translation initiation factor 2 subunit gamma OS=Saccharomyces cerevisiae (strain ATCC 204508 / S288c) OX=559292 GN=GCD11 PE=1 SV=1	46	19	47	19	57.8	GCD11	1.27924e+06	668761
High (≤1%)	Q12464	RuvB-like protein 2 OS=Saccharomyces cerevisiae (strain ATCC 204508 / S288c) OX=559292 GN=RVB2 PE=1 SV=1	51	20	58	20	51.6	RVB2	1.25216e+06	680269
High (≤1%)	Q03434	Transposon Ty1-ML2 Gag-Pol polyprotein OS=Saccharomyces cerevisiae (strain ATCC 204508 / S288c) OX=559292 GN=TY1B-ML2 PE=3 SV=2	25	29	61	2	198.4	TY1B-ML2	1.24633e+06	747322
High (≤1%)	P17255	V-type proton ATPase catalytic subunit A OS=Saccharomyces cerevisiae (strain ATCC 204508 / S288c) OX=559292 GN=VMA1 PE=1 SV=3	48	38	87	38	118.6	VMA1	1.21537e+06	1.1778e+06
High (≤1%)	P38219	Obg-like ATPase 1 OS=Saccharomyces cerevisiae (strain ATCC 204508 / S288c) OX=559292 GN=OLA1 PE=1 SV=1	60	19	56	19	44.1	OLA1	1.17199e+06	2.38793e+06
High (≤1%)	Q04062	26S proteasome regulatory subunit RPN9 OS=Saccharomyces cerevisiae (strain ATCC 204508 / S288c) OX=559292 GN=RPN9 PE=1 SV=1	67	23	59	23	45.8	RPN9	1.16293e+06	857195
High (≤1%)	P22202	Heat shock protein SSA4 OS=Saccharomyces cerevisiae (strain ATCC 204508 / S288c) OX=559292 GN=SSA4 PE=1 SV=3	46	33	325	9	69.6	SSA4	1.1386e+06	2.08759e+06
High (≤1%)	P05759	Ubiquitin-40S ribosomal protein S31 OS=Saccharomyces cerevisiae (strain ATCC 204508 / S288c) OX=559292 GN=RPS31 PE=1 SV=3	36	5	16	5	17.2	RPS31	1.13052e+06	1.03809e+06
High (≤1%)	P0CX53	60S ribosomal protein L12-A OS=Saccharomyces cerevisiae (strain ATCC 204508 / S288c) OX=559292 GN=RPL12A PE=1 SV=1	58	7	27	7	17.8	RPL12A	1.11888e+06	712553
High (≤1%)	P32565	26S proteasome regulatory subunit RPN2 OS=Saccharomyces cerevisiae (strain ATCC 204508 / S288c) OX=559292 GN=RPN2 PE=1 SV=4	25	19	45	19	104.2	RPN2	1.10366e+06	863010
High (≤1%)	P00331	Alcohol dehydrogenase 2 OS=Saccharomyces cerevisiae (strain ATCC 204508 / S288c) OX=559292 GN=ADH2 PE=1 SV=3	18	6	98	1	36.7	ADH2	1.08179e+06	1.20726e+06
High (≤1%)	P15424	ATP-dependent RNA helicase MSS116, mitochondrial OS=Saccharomyces cerevisiae (strain ATCC 204508 / S288c) OX=559292 GN=MSS116 PE=1 SV=1	41	19	52	19	76.2	MSS116	1.07646e+06	2.3802e+06
High (≤1%)	P43588	Ubiquitin carboxyl-terminal hydrolase RPN11 OS=Saccharomyces cerevisiae (strain ATCC 204508 / S288c) OX=559292 GN=RPN11 PE=1 SV=1	64	18	58	18	34.4	RPN11	1.07338e+06	818207
High (≤1%)	P00924	Enolase 1 OS=Saccharomyces cerevisiae (strain ATCC 204508 / S288c) OX=559292 GN=ENO1 PE=1 SV=3	79	29	248	10	46.8	ENO1	1.06062e+06	487101
High (≤1%)	P16861	ATP-dependent 6-phosphofructokinase subunit alpha OS=Saccharomyces cerevisiae (strain ATCC 204508 / S288c) OX=559292 GN=PFK1 PE=1 SV=1	54	38	93	37	107.9	PFK1	1.05259e+06	934323
High (≤1%)	P07149	Fatty acid synthase subunit beta OS=Saccharomyces cerevisiae (strain ATCC 204508 / S288c) OX=559292 GN=FAS1 PE=1 SV=2	66	102	336	102	228.5	FAS1	1.05152e+06	898851
High (≤1%)	P46990	60S ribosomal protein L17-B OS=Saccharomyces cerevisiae (strain ATCC 204508 / S288c) OX=559292 GN=RPL17B PE=1 SV=2	51	8	25	1	20.5	RPL17B	1.04153e+06	934954
High (≤1%)	P53090	Aromatic/aminoadipate aminotransferase 1 OS=Saccharomyces cerevisiae (strain ATCC 204508 / S288c) OX=559292 GN=ARO8 PE=1 SV=1	51	18	47	18	56.1	ARO8	1.02963e+06	529756
High (≤1%)	P00817	Inorganic pyrophosphatase OS=Saccharomyces cerevisiae (strain ATCC 204508 / S288c) OX=559292 GN=IPP1 PE=1 SV=4	61	14	54	14	32.3	IPP1	1.00642e+06	904843
High (≤1%)	P0CX30	40S ribosomal protein S23-B OS=Saccharomyces cerevisiae (strain ATCC 204508 / S288c) OX=559292 GN=RPS23B PE=1 SV=1	44	6	16	6	16	RPS23B	975251	334969
High (≤1%)	P38708	Putative proline--tRNA ligase YHR020W OS=Saccharomyces cerevisiae (strain ATCC 204508 / S288c) OX=559292 GN=YHR020W PE=1 SV=1	50	28	67	28	77.3		964441	767065
High (≤1%)	P02406	60S ribosomal protein L28 OS=Saccharomyces cerevisiae (strain ATCC 204508 / S288c) OX=559292 GN=RPL28 PE=1 SV=3	23	3	8	3	16.7	RPL28	937765	666255
High (≤1%)	P0CX48	40S ribosomal protein S11-B OS=Saccharomyces cerevisiae (strain ATCC 204508 / S288c) OX=559292 GN=RPS11B PE=1 SV=1	46	7	17	7	17.7	RPS11B	923524	499747
High (≤1%)	P02557	Tubulin beta chain OS=Saccharomyces cerevisiae (strain ATCC 204508 / S288c) OX=559292 GN=TUB2 PE=1 SV=2	43	13	39	13	50.9	TUB2	874595	727192
High (≤1%)	P32582	Cystathionine beta-synthase OS=Saccharomyces cerevisiae (strain ATCC 204508 / S288c) OX=559292 GN=CYS4 PE=1 SV=1	61	20	53	20	56	CYS4	873685	1.16657e+06
High (≤1%)	Q12377	26S proteasome regulatory subunit RPN6 OS=Saccharomyces cerevisiae (strain ATCC 204508 / S288c) OX=559292 GN=RPN6 PE=1 SV=3	52	22	47	22	49.7	RPN6	864092	712209
High (≤1%)	P38011	Guanine nucleotide-binding protein subunit beta-like protein OS=Saccharomyces cerevisiae (strain ATCC 204508 / S288c) OX=559292 GN=ASC1 PE=1 SV=4	88	19	172	19	34.8	ASC1	860945	1.85768e+06
High (≤1%)	P40069	Importin subunit beta-4 OS=Saccharomyces cerevisiae (strain ATCC 204508 / S288c) OX=559292 GN=KAP123 PE=1 SV=1	29	22	45	22	122.5	KAP123	860876	753540
High (≤1%)	P0CX52	40S ribosomal protein S16-B OS=Saccharomyces cerevisiae (strain ATCC 204508 / S288c) OX=559292 GN=RPS16B PE=1 SV=1	45	6	17	6	15.8	RPS16B	846759	607779
High (≤1%)	P16550	Protein APA1 OS=Saccharomyces cerevisiae (strain ATCC 204508 / S288c) OX=559292 GN=APA1 PE=1 SV=4	77	14	42	14	36.5	APA1	844924	209079
High (≤1%)	P53252	Sphingolipid long chain base-responsive protein PIL1 OS=Saccharomyces cerevisiae (strain ATCC 204508 / S288c) OX=559292 GN=PIL1 PE=1 SV=1	51	12	39	11	38.3	PIL1	839969	779947
High (≤1%)	Q08723	26S proteasome regulatory subunit RPN8 OS=Saccharomyces cerevisiae (strain ATCC 204508 / S288c) OX=559292 GN=RPN8 PE=1 SV=3	71	19	65	19	38.3	RPN8	830030	642667
High (≤1%)	P43561	Iron transport multicopper oxidase FET5 OS=Saccharomyces cerevisiae (strain ATCC 204508 / S288c) OX=559292 GN=FET5 PE=1 SV=1	15	6	7	6	70.8	FET5	821389	104805
High (≤1%)	P32473	Pyruvate dehydrogenase E1 component subunit beta, mitochondrial OS=Saccharomyces cerevisiae (strain ATCC 204508 / S288c) OX=559292 GN=PDB1 PE=1 SV=2	54	13	47	13	40	PDB1	820005	631946
High (≤1%)	P20459	Eukaryotic translation initiation factor 2 subunit alpha OS=Saccharomyces cerevisiae (strain ATCC 204508 / S288c) OX=559292 GN=SUI2 PE=1 SV=1	59	13	28	13	34.7	SUI2	810646	877874
High (≤1%)	P07244	Bifunctional purine biosynthetic protein ADE5,7 OS=Saccharomyces cerevisiae (strain ATCC 204508 / S288c) OX=559292 GN=ADE5,7 PE=1 SV=1	60	31	71	31	86	ADE57	792724	901254
High (≤1%)	P07251	ATP synthase subunit alpha, mitochondrial OS=Saccharomyces cerevisiae (strain ATCC 204508 / S288c) OX=559292 GN=ATP1 PE=1 SV=5	39	17	45	17	58.6	ATP1	792400	367149
High (≤1%)	P10081	ATP-dependent RNA helicase eIF4A OS=Saccharomyces cerevisiae (strain ATCC 204508 / S288c) OX=559292 GN=TIF1 PE=1 SV=3	66	21	58	21	44.7	TIF1; TIF2	782540	911065
High (≤1%)	P47120	Deoxyhypusine hydroxylase OS=Saccharomyces cerevisiae (strain ATCC 204508 / S288c) OX=559292 GN=LIA1 PE=1 SV=1	41	9	22	9	36.1	LIA1	769436	188379
High (≤1%)	P42846	Protein KRI1 OS=Saccharomyces cerevisiae (strain ATCC 204508 / S288c) OX=559292 GN=KRI1 PE=1 SV=1	38	17	33	17	68.6	KRI1	766332	499623
High (≤1%)	P41911	Glycerol-3-phosphate dehydrogenase [NAD(+)] 2, mitochondrial OS=Saccharomyces cerevisiae (strain ATCC 204508 / S288c) OX=559292 GN=GPD2 PE=1 SV=2	27	7	17	6	49.4	GPD2	757806	372472
High (≤1%)	P38720	6-phosphogluconate dehydrogenase, decarboxylating 1 OS=Saccharomyces cerevisiae (strain ATCC 204508 / S288c) OX=559292 GN=GND1 PE=1 SV=1	51	18	47	18	53.5	GND1	757525	439001
High (≤1%)	P47079	T-complex protein 1 subunit theta OS=Saccharomyces cerevisiae (strain ATCC 204508 / S288c) OX=559292 GN=CCT8 PE=1 SV=1	48	19	44	19	61.6	CCT8	738671	429661
High (≤1%)	P40016	26S proteasome regulatory subunit RPN3 OS=Saccharomyces cerevisiae (strain ATCC 204508 / S288c) OX=559292 GN=RPN3 PE=1 SV=5	41	18	48	18	60.4	RPN3	727230	611741
High (≤1%)	P16120	Threonine synthase OS=Saccharomyces cerevisiae (strain ATCC 204508 / S288c) OX=559292 GN=THR4 PE=1 SV=1	39	14	35	14	57.4	THR4	721244	533280
High (≤1%)	P12385	Eukaryotic peptide chain release factor subunit 1 OS=Saccharomyces cerevisiae (strain ATCC 204508 / S288c) OX=559292 GN=SUP45 PE=1 SV=2	46	15	37	15	49	SUP45	719854	1.10737e+06
High (≤1%)	P10659	S-adenosylmethionine synthase 1 OS=Saccharomyces cerevisiae (strain ATCC 204508 / S288c) OX=559292 GN=SAM1 PE=1 SV=2	47	16	65	6	41.8	SAM1	714582	610049
High (≤1%)	P25586	KRR1 small subunit processome component OS=Saccharomyces cerevisiae (strain ATCC 204508 / S288c) OX=559292 GN=KRR1 PE=1 SV=1	51	15	40	15	37.1	KRR1	700612	866684
High (≤1%)	P54838	Dihydroxyacetone kinase 1 OS=Saccharomyces cerevisiae (strain ATCC 204508 / S288c) OX=559292 GN=DAK1 PE=1 SV=1	22	9	27	9	62.2	DAK1	700023	354726
High (≤1%)	P61830	Histone H3 OS=Saccharomyces cerevisiae (strain ATCC 204508 / S288c) OX=559292 GN=HHT1 PE=1 SV=2	12	2	6	2	15.3	HHT1; HHT2	698911	188182
High (≤1%)	P21965	Protein kinase MCK1 OS=Saccharomyces cerevisiae (strain ATCC 204508 / S288c) OX=559292 GN=MCK1 PE=1 SV=1	22	7	17	7	43.1	MCK1	684148	1.14357e+06
High (≤1%)	Q06385	Vacuolar protein sorting-associated protein 74 OS=Saccharomyces cerevisiae (strain ATCC 204508 / S288c) OX=559292 GN=VPS74 PE=1 SV=1	22	5	9	5	39.3	VPS74	671781	169695
High (≤1%)	P07267	Saccharopepsin OS=Saccharomyces cerevisiae (strain ATCC 204508 / S288c) OX=559292 GN=PEP4 PE=1 SV=1	35	7	21	7	44.5	PEP4	663854	170953
High (≤1%)	P53131	Pre-mRNA-splicing factor ATP-dependent RNA helicase PRP43 OS=Saccharomyces cerevisiae (strain ATCC 204508 / S288c) OX=559292 GN=PRP43 PE=1 SV=1	43	25	56	25	87.5	PRP43	661425	1.62105e+06
High (≤1%)	P53254	U3 small nucleolar RNA-associated protein 22 OS=Saccharomyces cerevisiae (strain ATCC 204508 / S288c) OX=559292 GN=UTP22 PE=1 SV=1	42	39	73	39	140.4	UTP22	644353	895043
High (≤1%)	P42945	U3 small nucleolar RNA-associated protein 10 OS=Saccharomyces cerevisiae (strain ATCC 204508 / S288c) OX=559292 GN=UTP10 PE=1 SV=1	29	40	77	40	200	UTP10	642067	185007
High (≤1%)	P38788	Ribosome-associated complex subunit SSZ1 OS=Saccharomyces cerevisiae (strain ATCC 204508 / S288c) OX=559292 GN=SSZ1 PE=1 SV=2	55	17	46	17	58.2	SSZ1	636257	457191
High (≤1%)	P49167	60S ribosomal protein L38 OS=Saccharomyces cerevisiae (strain ATCC 204508 / S288c) OX=559292 GN=RPL38 PE=1 SV=1	50	4	9	4	8.8	RPL38	625870	398188
High (≤1%)	P27476	Nuclear localization sequence-binding protein OS=Saccharomyces cerevisiae (strain ATCC 204508 / S288c) OX=559292 GN=NSR1 PE=1 SV=1	30	9	24	9	44.5	NSR1	618233	425297
High (≤1%)	P02293	Histone H2B.1 OS=Saccharomyces cerevisiae (strain ATCC 204508 / S288c) OX=559292 GN=HTB1 PE=1 SV=2	34	5	14	5	14.2	HTB1	617214	370295
High (≤1%)	P16140	V-type proton ATPase subunit B OS=Saccharomyces cerevisiae (strain ATCC 204508 / S288c) OX=559292 GN=VMA2 PE=1 SV=2	66	21	58	21	57.7	VMA2	610128	721142
High (≤1%)	P16862	ATP-dependent 6-phosphofructokinase subunit beta OS=Saccharomyces cerevisiae (strain ATCC 204508 / S288c) OX=559292 GN=PFK2 PE=1 SV=4	48	28	65	27	104.6	PFK2	608921	623776
High (≤1%)	P26637	Leucine--tRNA ligase, cytoplasmic OS=Saccharomyces cerevisiae (strain ATCC 204508 / S288c) OX=559292 GN=CDC60 PE=1 SV=1	29	20	35	20	124.1	CDC60	580173	472761
High (≤1%)	Q12136	Something about silencing protein 10 OS=Saccharomyces cerevisiae (strain ATCC 204508 / S288c) OX=559292 GN=SAS10 PE=1 SV=1	40	21	47	21	70.2	SAS10	572973	808696
High (≤1%)	P31373	Cystathionine gamma-lyase OS=Saccharomyces cerevisiae (strain ATCC 204508 / S288c) OX=559292 GN=CYS3 PE=1 SV=2	56	12	31	12	42.5	CYS3	562376	382272
High (≤1%)	P23595	Serine/threonine-protein phosphatase PP2A-2 catalytic subunit OS=Saccharomyces cerevisiae (strain ATCC 204508 / S288c) OX=559292 GN=PPH22 PE=1 SV=1	39	8	15	4	43	PPH22	561827	272843
High (≤1%)	P00958	Methionine--tRNA ligase, cytoplasmic OS=Saccharomyces cerevisiae (strain ATCC 204508 / S288c) OX=559292 GN=MES1 PE=1 SV=4	23	13	29	13	85.6	MES1	556584	430467
High (≤1%)	P47001	Cell wall mannoprotein CIS3 OS=Saccharomyces cerevisiae (strain ATCC 204508 / S288c) OX=559292 GN=CIS3 PE=1 SV=1	7	2	7	2	23.2	CIS3	552818	177767
High (≤1%)	P39516	40S ribosomal protein S14-B OS=Saccharomyces cerevisiae (strain ATCC 204508 / S288c) OX=559292 GN=RPS14B PE=1 SV=2	64	8	19	8	14.6	RPS14B	550321	286396
High (≤1%)	P39976	D-2-hydroxyglutarate--pyruvate transhydrogenase DLD3 OS=Saccharomyces cerevisiae (strain ATCC 204508 / S288c) OX=559292 GN=DLD3 PE=1 SV=1	37	11	22	11	55.2	DLD3	549115	132200
High (≤1%)	P37291	Serine hydroxymethyltransferase, cytosolic OS=Saccharomyces cerevisiae (strain ATCC 204508 / S288c) OX=559292 GN=SHM2 PE=1 SV=2	29	10	22	10	52.2	SHM2	545972	653344
High (≤1%)	P15705	Heat shock protein STI1 OS=Saccharomyces cerevisiae (strain ATCC 204508 / S288c) OX=559292 GN=STI1 PE=1 SV=1	36	18	37	18	66.2	STI1	544514	376996
High (≤1%)	P19454	Casein kinase II subunit alpha' OS=Saccharomyces cerevisiae (strain ATCC 204508 / S288c) OX=559292 GN=CKA2 PE=1 SV=2	24	6	15	6	39.4	CKA2	544390	435603
High (≤1%)	P07806	Valine--tRNA ligase, mitochondrial OS=Saccharomyces cerevisiae (strain ATCC 204508 / S288c) OX=559292 GN=VAS1 PE=1 SV=2	20	17	27	17	125.7	VAS1	541315	622326
High (≤1%)	Q12230	Sphingolipid long chain base-responsive protein LSP1 OS=Saccharomyces cerevisiae (strain ATCC 204508 / S288c) OX=559292 GN=LSP1 PE=1 SV=1	44	11	26	10	38	LSP1	538032	279800
High (≤1%)	P52910	Acetyl-coenzyme A synthetase 2 OS=Saccharomyces cerevisiae (strain ATCC 204508 / S288c) OX=559292 GN=ACS2 PE=1 SV=1	39	17	34	17	75.4	ACS2	537962	542540
High (≤1%)	P15565	tRNA (guanine(26)-N(2))-dimethyltransferase, mitochondrial OS=Saccharomyces cerevisiae (strain ATCC 204508 / S288c) OX=559292 GN=TRM1 PE=1 SV=1	37	17	49	17	64	TRM1	523711	1.06725e+06
High (≤1%)	P21538	DNA-binding protein REB1 OS=Saccharomyces cerevisiae (strain ATCC 204508 / S288c) OX=559292 GN=REB1 PE=1 SV=2	16	9	19	9	91.8	REB1	518020	251008
High (≤1%)	P28321	Monoglyceride lipase OS=Saccharomyces cerevisiae (strain ATCC 204508 / S288c) OX=559292 GN=YJU3 PE=1 SV=2	19	4	8	4	35.5	YJU3	517316	246638
High (≤1%)	P41338	Acetyl-CoA acetyltransferase OS=Saccharomyces cerevisiae (strain ATCC 204508 / S288c) OX=559292 GN=ERG10 PE=1 SV=3	52	15	30	15	41.7	ERG10	513544	205642
High (≤1%)	P31116	Homoserine dehydrogenase OS=Saccharomyces cerevisiae (strain ATCC 204508 / S288c) OX=559292 GN=HOM6 PE=1 SV=1	53	13	31	13	38.5	HOM6	512361	398721
High (≤1%)	Q06103	26S proteasome regulatory subunit RPN7 OS=Saccharomyces cerevisiae (strain ATCC 204508 / S288c) OX=559292 GN=RPN7 PE=1 SV=3	44	18	48	18	48.9	RPN7	507769	296376
High (≤1%)	P06105	Protein SCP160 OS=Saccharomyces cerevisiae (strain ATCC 204508 / S288c) OX=559292 GN=SCP160 PE=1 SV=3	53	48	73	48	134.7	SCP160	506143	469258
High (≤1%)	Q04947	Reticulon-like protein 1 OS=Saccharomyces cerevisiae (strain ATCC 204508 / S288c) OX=559292 GN=RTN1 PE=1 SV=1	28	5	15	5	32.9	RTN1	504662	246597
High (≤1%)	P09064	Eukaryotic translation initiation factor 2 subunit beta OS=Saccharomyces cerevisiae (strain ATCC 204508 / S288c) OX=559292 GN=SUI3 PE=1 SV=2	42	10	36	10	31.6	SUI3	497901	157284
High (≤1%)	P04801	Threonine--tRNA ligase, cytoplasmic OS=Saccharomyces cerevisiae (strain ATCC 204508 / S288c) OX=559292 GN=THS1 PE=1 SV=2	25	15	33	15	84.5	THS1	490978	441165
High (≤1%)	P39076	T-complex protein 1 subunit beta OS=Saccharomyces cerevisiae (strain ATCC 204508 / S288c) OX=559292 GN=CCT2 PE=1 SV=1	24	9	25	9	57.2	CCT2	489107	432184
High (≤1%)	P53691	Peptidyl-prolyl cis-trans isomerase CPR6 OS=Saccharomyces cerevisiae (strain ATCC 204508 / S288c) OX=559292 GN=CPR6 PE=1 SV=1	40	12	31	12	42	CPR6	486332	514357
High (≤1%)	P38882	U3 small nucleolar RNA-associated protein 9 OS=Saccharomyces cerevisiae (strain ATCC 204508 / S288c) OX=559292 GN=UTP9 PE=1 SV=1	60	21	58	21	65.2	UTP9	478811	616939
High (≤1%)	Q99216	Pre-rRNA-processing protein PNO1 OS=Saccharomyces cerevisiae (strain ATCC 204508 / S288c) OX=559292 GN=PNO1 PE=1 SV=1	35	8	14	8	30.3	PNO1	476938	811432
High (≤1%)	P07284	Serine--tRNA ligase, cytoplasmic OS=Saccharomyces cerevisiae (strain ATCC 204508 / S288c) OX=559292 GN=SES1 PE=1 SV=2	35	13	29	13	53.3	SES1	475008	240357
High (≤1%)	P17891	Clathrin light chain OS=Saccharomyces cerevisiae (strain ATCC 204508 / S288c) OX=559292 GN=CLC1 PE=1 SV=1	47	13	24	13	26.5	CLC1	472550	310294
High (≤1%)	P38891	Branched-chain-amino-acid aminotransferase, mitochondrial OS=Saccharomyces cerevisiae (strain ATCC 204508 / S288c) OX=559292 GN=BAT1 PE=1 SV=1	38	10	19	8	43.6	BAT1	472088	226231
High (≤1%)	P40075	Vesicle-associated membrane protein-associated protein SCS2 OS=Saccharomyces cerevisiae (strain ATCC 204508 / S288c) OX=559292 GN=SCS2 PE=1 SV=3	39	8	20	8	26.9	SCS2	469506	392525
High (≤1%)	P32449	Phospho-2-dehydro-3-deoxyheptonate aldolase, tyrosine-inhibited OS=Saccharomyces cerevisiae (strain ATCC 204508 / S288c) OX=559292 GN=ARO4 PE=1 SV=2	32	8	18	8	39.7	ARO4	466796	197946
High (≤1%)	Q99247	DUB-associated factor 1 OS=Saccharomyces cerevisiae (strain ATCC 204508 / S288c) OX=559292 GN=DUF1 PE=1 SV=1	15	10	21	10	125.3	DUF1	463931	331963
High (≤1%)	P23254	Transketolase 1 OS=Saccharomyces cerevisiae (strain ATCC 204508 / S288c) OX=559292 GN=TKL1 PE=1 SV=4	38	17	39	17	73.8	TKL1	439227	453741
High (≤1%)	P06168	Ketol-acid reductoisomerase, mitochondrial OS=Saccharomyces cerevisiae (strain ATCC 204508 / S288c) OX=559292 GN=ILV5 PE=1 SV=1	57	14	33	14	44.3	ILV5	437795	474829
High (≤1%)	P05453	Eukaryotic peptide chain release factor GTP-binding subunit OS=Saccharomyces cerevisiae (strain ATCC 204508 / S288c) OX=559292 GN=SUP35 PE=1 SV=1	30	16	28	16	76.5	SUP35	435790	403631
High (≤1%)	P00899	Anthranilate synthase component 1 OS=Saccharomyces cerevisiae (strain ATCC 204508 / S288c) OX=559292 GN=TRP2 PE=1 SV=4	40	14	24	14	56.7	TRP2	429481	248947
High (≤1%)	P12695	Dihydrolipoyllysine-residue acetyltransferase component of pyruvate dehydrogenase complex, mitochondrial OS=Saccharomyces cerevisiae (strain ATCC 204508 / S288c) OX=559292 GN=LAT1 PE=1 SV=1	40	11	27	11	51.8	LAT1	425467	375749
High (≤1%)	Q05022	rRNA biogenesis protein RRP5 OS=Saccharomyces cerevisiae (strain ATCC 204508 / S288c) OX=559292 GN=RRP5 PE=1 SV=1	51	77	140	77	193	RRP5	424929	214891
High (≤1%)	P34221	Protein phosphatase 2C homolog 3 OS=Saccharomyces cerevisiae (strain ATCC 204508 / S288c) OX=559292 GN=PTC3 PE=1 SV=4	19	6	7	4	51.3	PTC3	420730	98726.9
High (≤1%)	P25443	40S ribosomal protein S2 OS=Saccharomyces cerevisiae (strain ATCC 204508 / S288c) OX=559292 GN=RPS2 PE=1 SV=3	65	11	23	11	27.4	RPS2	420156	217538
High (≤1%)	Q04867	Putative methyltransferase YMR310C OS=Saccharomyces cerevisiae (strain ATCC 204508 / S288c) OX=559292 GN=YMR310C PE=1 SV=1	44	13	37	13	35.8		416577	1.40602e+06
High (≤1%)	P00360	Glyceraldehyde-3-phosphate dehydrogenase 1 OS=Saccharomyces cerevisiae (strain ATCC 204508 / S288c) OX=559292 GN=TDH1 PE=1 SV=3	67	22	128	10	35.7	TDH1	416271	136883
High (≤1%)	P53914	RNA cytidine acetyltransferase OS=Saccharomyces cerevisiae (strain ATCC 204508 / S288c) OX=559292 GN=KRE33 PE=1 SV=1	55	38	82	38	119.3	KRE33	412093	669391
High (≤1%)	P34730	Protein BMH2 OS=Saccharomyces cerevisiae (strain ATCC 204508 / S288c) OX=559292 GN=BMH2 PE=1 SV=3	58	16	69	3	31	BMH2	404729	137862
High (≤1%)	P00950	Phosphoglycerate mutase 1 OS=Saccharomyces cerevisiae (strain ATCC 204508 / S288c) OX=559292 GN=GPM1 PE=1 SV=3	60	10	26	10	27.6	GPM1	398268	221759
High (≤1%)	P32263	Pyrroline-5-carboxylate reductase OS=Saccharomyces cerevisiae (strain ATCC 204508 / S288c) OX=559292 GN=PRO3 PE=1 SV=1	28	6	13	6	30.1	PRO3	396003	241028
High (≤1%)	P25303	DnaJ-related protein SCJ1 OS=Saccharomyces cerevisiae (strain ATCC 204508 / S288c) OX=559292 GN=SCJ1 PE=1 SV=2	13	4	7	4	41.5	SCJ1	382496	174132
High (≤1%)	P22515	Ubiquitin-activating enzyme E1 1 OS=Saccharomyces cerevisiae (strain ATCC 204508 / S288c) OX=559292 GN=UBA1 PE=1 SV=2	35	25	43	25	114.2	UBA1	377812	283666
High (≤1%)	P38431	Eukaryotic translation initiation factor 5 OS=Saccharomyces cerevisiae (strain ATCC 204508 / S288c) OX=559292 GN=TIF5 PE=1 SV=1	22	6	15	6	45.2	TIF5	372213	393067
High (≤1%)	P46655	Glutamate--tRNA ligase, cytoplasmic OS=Saccharomyces cerevisiae (strain ATCC 204508 / S288c) OX=559292 GN=GUS1 PE=1 SV=3	21	12	28	12	80.8	GUS1	371850	314489
High (≤1%)	P23542	Aspartate aminotransferase, cytoplasmic OS=Saccharomyces cerevisiae (strain ATCC 204508 / S288c) OX=559292 GN=AAT2 PE=1 SV=3	37	10	25	10	46	AAT2	370228	167815
High (≤1%)	P22137	Clathrin heavy chain OS=Saccharomyces cerevisiae (strain ATCC 204508 / S288c) OX=559292 GN=CHC1 PE=1 SV=1	58	72	137	72	187.1	CHC1	368595	260753
High (≤1%)	P08524	Farnesyl pyrophosphate synthase OS=Saccharomyces cerevisiae (strain ATCC 204508 / S288c) OX=559292 GN=ERG20 PE=1 SV=2	28	7	14	7	40.5	ERG20	353305	55764.1
High (≤1%)	P05694	5-methyltetrahydropteroyltriglutamate--homocysteine methyltransferase OS=Saccharomyces cerevisiae (strain ATCC 204508 / S288c) OX=559292 GN=MET6 PE=1 SV=4	42	22	44	22	85.8	MET6	352073	251356
High (≤1%)	P0C2H8	60S ribosomal protein L31-A OS=Saccharomyces cerevisiae (strain ATCC 204508 / S288c) OX=559292 GN=RPL31A PE=1 SV=1	32	3	9	3	12.9	RPL31A	350506	236188
High (≤1%)	P02309	Histone H4 OS=Saccharomyces cerevisiae (strain ATCC 204508 / S288c) OX=559292 GN=HHF1 PE=1 SV=2	42	4	10	4	11.4	HHF1; HHF2	350355	262109
High (≤1%)	P15303	Protein transport protein SEC23 OS=Saccharomyces cerevisiae (strain ATCC 204508 / S288c) OX=559292 GN=SEC23 PE=1 SV=1	34	20	39	20	85.3	SEC23	348701	158489
High (≤1%)	Q04305	U3 small nucleolar RNA-associated protein 15 OS=Saccharomyces cerevisiae (strain ATCC 204508 / S288c) OX=559292 GN=UTP15 PE=1 SV=1	55	17	44	17	57.7	UTP15	348562	505396
High (≤1%)	Q03558	NADPH dehydrogenase 2 OS=Saccharomyces cerevisiae (strain ATCC 204508 / S288c) OX=559292 GN=OYE2 PE=1 SV=3	56	13	31	13	45	OYE2	338668	144575
High (≤1%)	Q99288	Broad-range acid phosphatase DET1 OS=Saccharomyces cerevisiae (strain ATCC 204508 / S288c) OX=559292 GN=DET1 PE=1 SV=1	19	6	11	6	39.1	DET1	337860	354045
High (≤1%)	P02829	ATP-dependent molecular chaperone HSP82 OS=Saccharomyces cerevisiae (strain ATCC 204508 / S288c) OX=559292 GN=HSP82 PE=1 SV=1	56	42	166	5	81.4	HSP82	337840	238763
High (≤1%)	P53742	Nucleolar GTP-binding protein 2 OS=Saccharomyces cerevisiae (strain ATCC 204508 / S288c) OX=559292 GN=NOG2 PE=1 SV=1	24	9	24	9	55.5	NOG2	335651	570140
High (≤1%)	P37303	Low specificity L-threonine aldolase OS=Saccharomyces cerevisiae (strain ATCC 204508 / S288c) OX=559292 GN=GLY1 PE=1 SV=2	30	8	18	8	42.8	GLY1	331883	183330
High (≤1%)	Q02354	U3 small nucleolar RNA-associated protein 6 OS=Saccharomyces cerevisiae (strain ATCC 204508 / S288c) OX=559292 GN=UTP6 PE=1 SV=2	50	24	43	24	52.4	UTP6	323973	433624
High (≤1%)	P49723	Ribonucleoside-diphosphate reductase small chain 2 OS=Saccharomyces cerevisiae (strain ATCC 204508 / S288c) OX=559292 GN=RNR4 PE=1 SV=1	47	11	22	11	40	RNR4	323958	174086
High (≤1%)	Q12118	Small glutamine-rich tetratricopeptide repeat-containing protein 2 OS=Saccharomyces cerevisiae (strain ATCC 204508 / S288c) OX=559292 GN=SGT2 PE=1 SV=1	53	10	19	10	37.2	SGT2	323901	85851.8
High (≤1%)	P24280	SEC14 cytosolic factor OS=Saccharomyces cerevisiae (strain ATCC 204508 / S288c) OX=559292 GN=SEC14 PE=1 SV=3	19	5	20	5	34.9	SEC14	320211	276417
High (≤1%)	P40825	Alanine--tRNA ligase, mitochondrial OS=Saccharomyces cerevisiae (strain ATCC 204508 / S288c) OX=559292 GN=ALA1 PE=1 SV=3	29	21	35	21	110	ALA1	309638	314252
High (≤1%)	P38701	40S ribosomal protein S20 OS=Saccharomyces cerevisiae (strain ATCC 204508 / S288c) OX=559292 GN=RPS20 PE=1 SV=3	37	4	8	4	13.9	RPS20	309452	81433.5
High (≤1%)	P41805	60S ribosomal protein L10 OS=Saccharomyces cerevisiae (strain ATCC 204508 / S288c) OX=559292 GN=RPL10 PE=1 SV=1	30	4	11	4	25.3	RPL10	308407	192705
High (≤1%)	P08518	DNA-directed RNA polymerase II subunit RPB2 OS=Saccharomyces cerevisiae (strain ATCC 204508 / S288c) OX=559292 GN=RPB2 PE=1 SV=2	23	22	41	22	138.7	RPB2	308220	177718
High (≤1%)	P0CX31	40S ribosomal protein S24-A OS=Saccharomyces cerevisiae (strain ATCC 204508 / S288c) OX=559292 GN=RPS24A PE=1 SV=1	36	6	14	6	15.3	RPS24A	307684	192769
High (≤1%)	Q06218	ATP-dependent RNA helicase DBP9 OS=Saccharomyces cerevisiae (strain ATCC 204508 / S288c) OX=559292 GN=DBP9 PE=1 SV=1	40	16	39	16	68	DBP9	306355	747012
High (≤1%)	Q00055	Glycerol-3-phosphate dehydrogenase [NAD(+)] 1 OS=Saccharomyces cerevisiae (strain ATCC 204508 / S288c) OX=559292 GN=GPD1 PE=1 SV=4	15	5	9	4	42.8	GPD1	304748	132382
High (≤1%)	Q00764	Alpha,alpha-trehalose-phosphate synthase [UDP-forming] 56 kDa subunit OS=Saccharomyces cerevisiae (strain ATCC 204508 / S288c) OX=559292 GN=TPS1 PE=1 SV=2	38	15	29	15	56.1	TPS1	302563	129109
High (≤1%)	P02407	40S ribosomal protein S17-A OS=Saccharomyces cerevisiae (strain ATCC 204508 / S288c) OX=559292 GN=RPS17A PE=1 SV=1	43	5	9	5	15.8	RPS17A	300469	135290
High (≤1%)	Q12339	rRNA-processing protein UTP23 OS=Saccharomyces cerevisiae (strain ATCC 204508 / S288c) OX=559292 GN=UTP23 PE=1 SV=1	40	8	16	8	28.8	UTP23	299660	632143
High (≤1%)	P08566	Pentafunctional AROM polypeptide OS=Saccharomyces cerevisiae (strain ATCC 204508 / S288c) OX=559292 GN=ARO1 PE=1 SV=1	9	9	10	9	174.6	ARO1	292861	476381
High (≤1%)	P39077	T-complex protein 1 subunit gamma OS=Saccharomyces cerevisiae (strain ATCC 204508 / S288c) OX=559292 GN=CCT3 PE=1 SV=2	30	12	20	12	58.8	CCT3	286636	148454
High (≤1%)	P28777	Chorismate synthase OS=Saccharomyces cerevisiae (strain ATCC 204508 / S288c) OX=559292 GN=ARO2 PE=1 SV=1	25	6	14	6	40.8	ARO2	286365	322212
High (≤1%)	P29509	Thioredoxin reductase 1 OS=Saccharomyces cerevisiae (strain ATCC 204508 / S288c) OX=559292 GN=TRR1 PE=1 SV=3	47	10	22	8	34.2	TRR1	285007	118380
High (≤1%)	P49090	Asparagine synthetase [glutamine-hydrolyzing] 2 OS=Saccharomyces cerevisiae (strain ATCC 204508 / S288c) OX=559292 GN=ASN2 PE=1 SV=2	48	22	35	17	64.6	ASN2	283903	150682
High (≤1%)	P46367	Potassium-activated aldehyde dehydrogenase, mitochondrial OS=Saccharomyces cerevisiae (strain ATCC 204508 / S288c) OX=559292 GN=ALD4 PE=1 SV=2	53	19	32	18	56.7	ALD4	282048	494009
High (≤1%)	P10080	Single-stranded nucleic acid-binding protein OS=Saccharomyces cerevisiae (strain ATCC 204508 / S288c) OX=559292 GN=SBP1 PE=1 SV=2	33	6	12	6	33	SBP1	280271	155274
High (≤1%)	Q12404	Protein disulfide-isomerase MPD1 OS=Saccharomyces cerevisiae (strain ATCC 204508 / S288c) OX=559292 GN=MPD1 PE=1 SV=1	24	7	21	7	36.4	MPD1	280001	1.01875e+06
High (≤1%)	P04806	Hexokinase-1 OS=Saccharomyces cerevisiae (strain ATCC 204508 / S288c) OX=559292 GN=HXK1 PE=1 SV=2	45	14	32	13	53.7	HXK1	279023	172854
High (≤1%)	P39676	Flavohemoprotein OS=Saccharomyces cerevisiae (strain ATCC 204508 / S288c) OX=559292 GN=YHB1 PE=1 SV=2	55	13	33	13	44.6	YHB1	274363	265882
High (≤1%)	P04050	DNA-directed RNA polymerase II subunit RPB1 OS=Saccharomyces cerevisiae (strain ATCC 204508 / S288c) OX=559292 GN=RPO21 PE=1 SV=2	32	37	62	36	191.5	RPO21	270317	119214
High (≤1%)	P00830	ATP synthase subunit beta, mitochondrial OS=Saccharomyces cerevisiae (strain ATCC 204508 / S288c) OX=559292 GN=ATP2 PE=1 SV=2	44	14	26	14	54.8	ATP2	268301	244046
High (≤1%)	P38625	GMP synthase [glutamine-hydrolyzing] OS=Saccharomyces cerevisiae (strain ATCC 204508 / S288c) OX=559292 GN=GUA1 PE=1 SV=4	43	18	28	18	58.4	GUA1	257271	92080.5
High (≤1%)	P32351	Sugar utilization regulatory protein IMP2 OS=Saccharomyces cerevisiae (strain ATCC 204508 / S288c) OX=559292 GN=IMP2' PE=1 SV=2	15	3	6	3	39	IMP2'	255839	86970.5
High (≤1%)	P09734	Tubulin alpha-3 chain OS=Saccharomyces cerevisiae (strain ATCC 204508 / S288c) OX=559292 GN=TUB3 PE=1 SV=1	21	7	14	7	49.7	TUB3	255279	319135
High (≤1%)	P47143	Adenosine kinase OS=Saccharomyces cerevisiae (strain ATCC 204508 / S288c) OX=559292 GN=ADO1 PE=1 SV=1	45	9	22	9	36.4	ADO1	255082	92037.4
High (≤1%)	P02992	Elongation factor Tu, mitochondrial OS=Saccharomyces cerevisiae (strain ATCC 204508 / S288c) OX=559292 GN=TUF1 PE=1 SV=1	48	13	25	13	47.9	TUF1	247849	32423.1
High (≤1%)	P00498	ATP phosphoribosyltransferase OS=Saccharomyces cerevisiae (strain ATCC 204508 / S288c) OX=559292 GN=HIS1 PE=1 SV=1	14	3	5	3	32.2	HIS1	247056	146737
High (≤1%)	P07280	40S ribosomal protein S19-A OS=Saccharomyces cerevisiae (strain ATCC 204508 / S288c) OX=559292 GN=RPS19A PE=1 SV=2	26	3	10	3	15.9	RPS19A	246297	173308
High (≤1%)	P32380	Spindle pole body component 110 OS=Saccharomyces cerevisiae (strain ATCC 204508 / S288c) OX=559292 GN=SPC110 PE=1 SV=1	3	2	4	2	111.7	SPC110	244391	230343
High (≤1%)	P39015	Suppressor protein STM1 OS=Saccharomyces cerevisiae (strain ATCC 204508 / S288c) OX=559292 GN=STM1 PE=1 SV=3	53	17	63	17	30	STM1	243865	314407
High (≤1%)	Q02821	Importin subunit alpha OS=Saccharomyces cerevisiae (strain ATCC 204508 / S288c) OX=559292 GN=SRP1 PE=1 SV=1	21	8	25	8	60.4	SRP1	240596	197166
High (≤1%)	P13663	Aspartate-semialdehyde dehydrogenase OS=Saccharomyces cerevisiae (strain ATCC 204508 / S288c) OX=559292 GN=HOM2 PE=1 SV=1	42	11	20	11	39.5	HOM2	237638	201375
High (≤1%)	P20447	ATP-dependent RNA helicase DBP3 OS=Saccharomyces cerevisiae (strain ATCC 204508 / S288c) OX=559292 GN=DBP3 PE=1 SV=2	39	15	29	15	58.8	DBP3	231768	439159
High (≤1%)	Q05946	U3 small nucleolar RNA-associated protein 13 OS=Saccharomyces cerevisiae (strain ATCC 204508 / S288c) OX=559292 GN=UTP13 PE=1 SV=1	47	24	51	24	91	UTP13	227625	362421
High (≤1%)	P15625	Phenylalanine--tRNA ligase alpha subunit OS=Saccharomyces cerevisiae (strain ATCC 204508 / S288c) OX=559292 GN=FRS2 PE=1 SV=3	34	10	18	10	57.5	FRS2	225884	146096
High (≤1%)	P25087	Sterol 24-C-methyltransferase OS=Saccharomyces cerevisiae (strain ATCC 204508 / S288c) OX=559292 GN=ERG6 PE=1 SV=4	22	6	15	6	43.4	ERG6	225752	115130
High (≤1%)	P15180	Lysine--tRNA ligase, cytoplasmic OS=Saccharomyces cerevisiae (strain ATCC 204508 / S288c) OX=559292 GN=KRS1 PE=1 SV=2	21	11	20	11	67.9	KRS1	222139	231115
High (≤1%)	P38707	Asparagine--tRNA ligase, cytoplasmic OS=Saccharomyces cerevisiae (strain ATCC 204508 / S288c) OX=559292 GN=DED81 PE=1 SV=1	27	12	24	12	62.2	DED81	219183	221772
High (≤1%)	P36046	Mitochondrial intermembrane space import and assembly protein 40 OS=Saccharomyces cerevisiae (strain ATCC 204508 / S288c) OX=559292 GN=MIA40 PE=1 SV=2	19	4	7	4	44.5	MIA40	218933	72434.3
High (≤1%)	P04449	60S ribosomal protein L24-A OS=Saccharomyces cerevisiae (strain ATCC 204508 / S288c) OX=559292 GN=RPL24A PE=1 SV=1	17	2	6	2	17.6	RPL24A	218473	175857
High (≤1%)	P46957	DNA polymerase delta small subunit OS=Saccharomyces cerevisiae (strain ATCC 204508 / S288c) OX=559292 GN=POL31 PE=1 SV=1	7	3	5	3	55.3	POL31	217535	306794
High (≤1%)	Q06506	Ribosomal RNA-processing protein 9 OS=Saccharomyces cerevisiae (strain ATCC 204508 / S288c) OX=559292 GN=RRP9 PE=1 SV=1	32	17	38	17	65	RRP9	217046	335798
High (≤1%)	Q02100	CRE-binding bZIP protein SKO1 OS=Saccharomyces cerevisiae (strain ATCC 204508 / S288c) OX=559292 GN=SKO1 PE=1 SV=1	33	12	21	12	70.2	SKO1	214068	151639
High (≤1%)	P17423	Homoserine kinase OS=Saccharomyces cerevisiae (strain ATCC 204508 / S288c) OX=559292 GN=THR1 PE=1 SV=4	29	5	14	5	38.7	THR1	208862	135939
High (≤1%)	P41277	Glycerol-1-phosphate phosphohydrolase 1 OS=Saccharomyces cerevisiae (strain ATCC 204508 / S288c) OX=559292 GN=GPP1 PE=1 SV=3	63	13	33	10	27.9	GPP1	208108	333890
High (≤1%)	P32598	Serine/threonine-protein phosphatase PP1-2 OS=Saccharomyces cerevisiae (strain ATCC 204508 / S288c) OX=559292 GN=GLC7 PE=1 SV=1	30	7	14	6	35.9	GLC7	206513	169215
High (≤1%)	P50095	Inosine-5'-monophosphate dehydrogenase 3 OS=Saccharomyces cerevisiae (strain ATCC 204508 / S288c) OX=559292 GN=IMD3 PE=1 SV=1	44	16	34	8	56.5	IMD3	204895	236965
High (≤1%)	P47083	U3 small nucleolar RNA-associated protein MPP10 OS=Saccharomyces cerevisiae (strain ATCC 204508 / S288c) OX=559292 GN=MPP10 PE=1 SV=1	45	22	50	22	66.9	MPP10	202908	435554
High (≤1%)	P09624	Dihydrolipoyl dehydrogenase, mitochondrial OS=Saccharomyces cerevisiae (strain ATCC 204508 / S288c) OX=559292 GN=LPD1 PE=1 SV=1	44	14	29	14	54	LPD1	201816	390880
High (≤1%)	P35184	Ribosome assembly protein SQT1 OS=Saccharomyces cerevisiae (strain ATCC 204508 / S288c) OX=559292 GN=SQT1 PE=1 SV=2	8	2	7	2	47.1	SQT1	195597	121740
High (≤1%)	P38791	Deoxyhypusine synthase OS=Saccharomyces cerevisiae (strain ATCC 204508 / S288c) OX=559292 GN=DYS1 PE=1 SV=1	20	6	14	6	42.9	DYS1	193768	83655
High (≤1%)	P41807	V-type proton ATPase subunit H OS=Saccharomyces cerevisiae (strain ATCC 204508 / S288c) OX=559292 GN=VMA13 PE=1 SV=1	20	8	14	8	54.4	VMA13	193376	82740.6
High (≤1%)	P25336	DNA mismatch repair protein MSH3 OS=Saccharomyces cerevisiae (strain ATCC 204508 / S288c) OX=559292 GN=MSH3 PE=1 SV=2	20	15	21	15	116.5	MSH3	193216	206340
High (≤1%)	P03874	Cytochrome B pre-mRNA-processing protein 2 OS=Saccharomyces cerevisiae (strain ATCC 204508 / S288c) OX=559292 GN=CBP2 PE=1 SV=2	7	3	4	3	73.8	CBP2	190552	247565
High (≤1%)	Q02931	NET1-associated nuclear protein 1 OS=Saccharomyces cerevisiae (strain ATCC 204508 / S288c) OX=559292 GN=NAN1 PE=1 SV=1	42	27	55	27	101.2	NAN1	186721	521451
High (≤1%)	P54000	RNA polymerase II transcriptional coactivator SUB1 OS=Saccharomyces cerevisiae (strain ATCC 204508 / S288c) OX=559292 GN=SUB1 PE=1 SV=1	24	6	16	6	33.1	SUB1	184745	153483
High (≤1%)	P15624	Phenylalanine--tRNA ligase beta subunit OS=Saccharomyces cerevisiae (strain ATCC 204508 / S288c) OX=559292 GN=FRS1 PE=1 SV=3	26	12	25	12	67.3	FRS1	182035	135892
High (≤1%)	P09938	Ribonucleoside-diphosphate reductase small chain 1 OS=Saccharomyces cerevisiae (strain ATCC 204508 / S288c) OX=559292 GN=RNR2 PE=1 SV=2	28	7	17	7	46.1	RNR2	179659	66870.9
High (≤1%)	P21576	Vacuolar protein sorting-associated protein 1 OS=Saccharomyces cerevisiae (strain ATCC 204508 / S288c) OX=559292 GN=VPS1 PE=1 SV=2	50	26	46	26	78.7	VPS1	179277	83382.3
High (≤1%)	P32288	Glutamine synthetase OS=Saccharomyces cerevisiae (strain ATCC 204508 / S288c) OX=559292 GN=GLN1 PE=1 SV=4	17	6	9	6	41.7	GLN1	178289	104846
High (≤1%)	Q04119	Endopolyphosphatase OS=Saccharomyces cerevisiae (strain ATCC 204508 / S288c) OX=559292 GN=PPN1 PE=1 SV=1	14	5	12	5	78.3	PPN1	177269	275991
High (≤1%)	P22146	1,3-beta-glucanosyltransferase GAS1 OS=Saccharomyces cerevisiae (strain ATCC 204508 / S288c) OX=559292 GN=GAS1 PE=1 SV=2	16	9	28	9	59.5	GAS1	176813	99205.2
High (≤1%)	Q08965	Ribosome biogenesis protein BMS1 OS=Saccharomyces cerevisiae (strain ATCC 204508 / S288c) OX=559292 GN=BMS1 PE=1 SV=1	30	29	58	29	135.5	BMS1	173095	161705
High (≤1%)	P38999	Saccharopine dehydrogenase [NADP(+), L-glutamate-forming] OS=Saccharomyces cerevisiae (strain ATCC 204508 / S288c) OX=559292 GN=LYS9 PE=1 SV=1	41	12	17	12	48.9	LYS9	173019	43732.4
High (≤1%)	P33416	Heat shock protein 78, mitochondrial OS=Saccharomyces cerevisiae (strain ATCC 204508 / S288c) OX=559292 GN=HSP78 PE=1 SV=2	24	11	14	11	91.3	HSP78	171268	145188
High (≤1%)	P28834	Isocitrate dehydrogenase [NAD] subunit 1, mitochondrial OS=Saccharomyces cerevisiae (strain ATCC 204508 / S288c) OX=559292 GN=IDH1 PE=1 SV=2	52	14	29	14	39.3	IDH1	169543	93277.2
High (≤1%)	P07245	C-1-tetrahydrofolate synthase, cytoplasmic OS=Saccharomyces cerevisiae (strain ATCC 204508 / S288c) OX=559292 GN=ADE3 PE=1 SV=1	23	14	21	13	102.1	ADE3	169416	309881
High (≤1%)	P0C0W1	40S ribosomal protein S22-A OS=Saccharomyces cerevisiae (strain ATCC 204508 / S288c) OX=559292 GN=RPS22A PE=1 SV=2	19	2	7	2	14.6	RPS22A	169104	288869
High (≤1%)	P33750	Protein SOF1 OS=Saccharomyces cerevisiae (strain ATCC 204508 / S288c) OX=559292 GN=SOF1 PE=1 SV=1	49	20	41	20	56.8	SOF1	167092	459790
High (≤1%)	P00937	Multifunctional tryptophan biosynthesis protein OS=Saccharomyces cerevisiae (strain ATCC 204508 / S288c) OX=559292 GN=TRP3 PE=1 SV=2	28	8	15	8	53.5	TRP3	164284	85223.2
High (≤1%)	P40531	Protein GVP36 OS=Saccharomyces cerevisiae (strain ATCC 204508 / S288c) OX=559292 GN=GVP36 PE=1 SV=1	54	11	22	11	36.6	GVP36	163335	95820.6
High (≤1%)	Q12154	ATPase GET3 OS=Saccharomyces cerevisiae (strain ATCC 204508 / S288c) OX=559292 GN=GET3 PE=1 SV=1	28	7	18	7	39.3	GET3	160730	385816
High (≤1%)	P36105	60S ribosomal protein L14-A OS=Saccharomyces cerevisiae (strain ATCC 204508 / S288c) OX=559292 GN=RPL14A PE=1 SV=1	46	7	36	1	15.2	RPL14A	158887	79194.7
High (≤1%)	Q06679	U3 small nucleolar RNA-associated protein 4 OS=Saccharomyces cerevisiae (strain ATCC 204508 / S288c) OX=559292 GN=UTP4 PE=1 SV=1	51	31	59	31	87.7	UTP4	155681	349226
High (≤1%)	P26783	40S ribosomal protein S5 OS=Saccharomyces cerevisiae (strain ATCC 204508 / S288c) OX=559292 GN=RPS5 PE=1 SV=3	31	7	16	7	25	RPS5	155239	124216
High (≤1%)	P38249	Eukaryotic translation initiation factor 3 subunit A OS=Saccharomyces cerevisiae (strain ATCC 204508 / S288c) OX=559292 GN=RPG1 PE=1 SV=1	20	16	24	16	110.3	RPG1	154930	97486.4
High (≤1%)	P11938	DNA-binding protein RAP1 OS=Saccharomyces cerevisiae (strain ATCC 204508 / S288c) OX=559292 GN=RAP1 PE=1 SV=2	19	10	20	10	92.4	RAP1	153967	155941
High (≤1%)	P38620	Ribose-phosphate pyrophosphokinase 2 OS=Saccharomyces cerevisiae (strain ATCC 204508 / S288c) OX=559292 GN=PRS2 PE=1 SV=1	27	5	9	4	34.7	PRS2	152451	112235
High (≤1%)	P00931	Tryptophan synthase OS=Saccharomyces cerevisiae (strain ATCC 204508 / S288c) OX=559292 GN=TRP5 PE=1 SV=1	45	20	38	20	76.6	TRP5	151521	310179
High (≤1%)	P50089	Uncharacterized protein YGR237C OS=Saccharomyces cerevisiae (strain ATCC 204508 / S288c) OX=559292 GN=YGR237C PE=1 SV=1	5	2	8	2	89.2		150812	24613.2
High (≤1%)	P34247	U3 small nucleolar RNA-associated protein 11 OS=Saccharomyces cerevisiae (strain ATCC 204508 / S288c) OX=559292 GN=UTP11 PE=1 SV=2	31	9	18	9	29.7	UTP11	148908	311393
High (≤1%)	P07342	Acetolactate synthase catalytic subunit, mitochondrial OS=Saccharomyces cerevisiae (strain ATCC 204508 / S288c) OX=559292 GN=ILV2 PE=1 SV=1	33	14	19	14	74.9	ILV2	146160	127816
High (≤1%)	P23287	Serine/threonine-protein phosphatase 2B catalytic subunit A1 OS=Saccharomyces cerevisiae (strain ATCC 204508 / S288c) OX=559292 GN=CNA1 PE=1 SV=2	12	5	8	5	63	CNA1	145549	81094.9
High (≤1%)	P29547	Elongation factor 1-gamma 1 OS=Saccharomyces cerevisiae (strain ATCC 204508 / S288c) OX=559292 GN=CAM1 PE=1 SV=2	32	11	20	10	47.1	CAM1	143347	54997.4
High (≤1%)	P39079	T-complex protein 1 subunit zeta OS=Saccharomyces cerevisiae (strain ATCC 204508 / S288c) OX=559292 GN=CCT6 PE=1 SV=1	27	7	15	7	59.9	CCT6	141524	122338
High (≤1%)	P07264	3-isopropylmalate dehydratase OS=Saccharomyces cerevisiae (strain ATCC 204508 / S288c) OX=559292 GN=LEU1 PE=1 SV=3	25	13	15	13	85.7	LEU1	140668	122892
High (≤1%)	P53303	Zinc finger protein ZPR1 OS=Saccharomyces cerevisiae (strain ATCC 204508 / S288c) OX=559292 GN=ZPR1 PE=1 SV=1	45	14	24	14	55	ZPR1	140358	104600
High (≤1%)	P40507	Protein AIR1 OS=Saccharomyces cerevisiae (strain ATCC 204508 / S288c) OX=559292 GN=AIR1 PE=1 SV=1	32	7	17	7	41.6	AIR1	139414	340413
High (≤1%)	Q00402	Nuclear migration protein NUM1 OS=Saccharomyces cerevisiae (strain ATCC 204508 / S288c) OX=559292 GN=NUM1 PE=1 SV=2	10	3	6	3	312.8	NUM1	138646	75084.1
High (≤1%)	P38063	Ribose-phosphate pyrophosphokinase 4 OS=Saccharomyces cerevisiae (strain ATCC 204508 / S288c) OX=559292 GN=PRS4 PE=1 SV=3	21	4	9	3	35.7	PRS4	137234	20338.5
High (≤1%)	P53923	Cytoplasmic tRNA 2-thiolation protein 2 OS=Saccharomyces cerevisiae (strain ATCC 204508 / S288c) OX=559292 GN=NCS2 PE=1 SV=1	5	2	3	2	56.4	NCS2	136712	65405.2
High (≤1%)	Q04740	Ribonuclease H OS=Saccharomyces cerevisiae (strain ATCC 204508 / S288c) OX=559292 GN=RNH1 PE=1 SV=2	6	2	2	2	39.4	RNH1	136225	93659.9
High (≤1%)	P24276	Protein SSD1 OS=Saccharomyces cerevisiae (strain ATCC 204508 / S288c) OX=559292 GN=SSD1 PE=1 SV=1	10	8	14	8	139.9	SSD1	135490	52512.3
High (≤1%)	Q08287	60S ribosome subunit biogenesis protein NOP8 OS=Saccharomyces cerevisiae (strain ATCC 204508 / S288c) OX=559292 GN=NOP8 PE=1 SV=1	45	14	26	14	56.9	NOP8	135235	476940
High (≤1%)	P38144	ISWI chromatin-remodeling complex ATPase ISW1 OS=Saccharomyces cerevisiae (strain ATCC 204508 / S288c) OX=559292 GN=ISW1 PE=1 SV=2	15	13	29	13	131	ISW1	135128	59014.2
High (≤1%)	P80210	Adenylosuccinate synthetase OS=Saccharomyces cerevisiae (strain ATCC 204508 / S288c) OX=559292 GN=ADE12 PE=1 SV=3	25	9	14	9	48.2	ADE12	129446	132345
High (≤1%)	P40079	U3 small nucleolar ribonucleoprotein protein LCP5 OS=Saccharomyces cerevisiae (strain ATCC 204508 / S288c) OX=559292 GN=LCP5 PE=1 SV=1	34	8	17	8	40.8	LCP5	127759	180288
High (≤1%)	P31384	CCR4-Not complex 3'-5'-exoribonuclease subunit Ccr4 OS=Saccharomyces cerevisiae (strain ATCC 204508 / S288c) OX=559292 GN=CCR4 PE=1 SV=2	8	6	9	6	94.6	CCR4	127744	126927
High (≤1%)	P32588	Nuclear and cytoplasmic polyadenylated RNA-binding protein PUB1 OS=Saccharomyces cerevisiae (strain ATCC 204508 / S288c) OX=559292 GN=PUB1 PE=1 SV=4	9	4	9	4	50.7	PUB1	127706	136306
High (≤1%)	P48570	Homocitrate synthase, cytosolic isozyme OS=Saccharomyces cerevisiae (strain ATCC 204508 / S288c) OX=559292 GN=LYS20 PE=1 SV=1	26	8	9	8	47.1	LYS20	126374	40687
High (≤1%)	P53551	Histone H1 OS=Saccharomyces cerevisiae (strain ATCC 204508 / S288c) OX=559292 GN=HHO1 PE=1 SV=1	36	13	34	13	27.8	HHO1	125211	741095
High (≤1%)	Q06631	Protein BFR2 OS=Saccharomyces cerevisiae (strain ATCC 204508 / S288c) OX=559292 GN=BFR2 PE=1 SV=1	49	19	43	19	61.2	BFR2	124940	289868
High (≤1%)	P48234	Ribosome biogenesis protein ENP2 OS=Saccharomyces cerevisiae (strain ATCC 204508 / S288c) OX=559292 GN=ENP2 PE=1 SV=2	31	14	24	14	81.7	ENP2	123542	157959
High (≤1%)	P32614	Fumarate reductase 1 OS=Saccharomyces cerevisiae (strain ATCC 204508 / S288c) OX=559292 GN=FRD1 PE=1 SV=1	23	6	10	6	50.8	FRD1	123258	30928.9
High (≤1%)	Q08601	Metacaspase-1 OS=Saccharomyces cerevisiae (strain ATCC 204508 / S288c) OX=559292 GN=MCA1 PE=1 SV=2	14	4	6	4	48	MCA1	122929	117969
High (≤1%)	P32381	Actin-related protein 2 OS=Saccharomyces cerevisiae (strain ATCC 204508 / S288c) OX=559292 GN=ARP2 PE=1 SV=1	13	4	9	4	44	ARP2	122720	75569.3
High (≤1%)	P25294	Protein SIS1 OS=Saccharomyces cerevisiae (strain ATCC 204508 / S288c) OX=559292 GN=SIS1 PE=1 SV=1	13	3	8	3	37.6	SIS1	122535	68450
High (≤1%)	Q03862	Probable metalloprotease ARX1 OS=Saccharomyces cerevisiae (strain ATCC 204508 / S288c) OX=559292 GN=ARX1 PE=1 SV=1	36	13	21	13	65.2	ARX1	120593	15730
High (≤1%)	P11412	Glucose-6-phosphate 1-dehydrogenase OS=Saccharomyces cerevisiae (strain ATCC 204508 / S288c) OX=559292 GN=ZWF1 PE=1 SV=4	18	6	10	6	57.5	ZWF1	120586	22014.9
High (≤1%)	P53941	U3 small nucleolar ribonucleoprotein protein IMP4 OS=Saccharomyces cerevisiae (strain ATCC 204508 / S288c) OX=559292 GN=IMP4 PE=1 SV=1	64	14	29	14	33.5	IMP4	118997	358970
High (≤1%)	P0CX55	40S ribosomal protein S18-A OS=Saccharomyces cerevisiae (strain ATCC 204508 / S288c) OX=559292 GN=RPS18A PE=1 SV=1	29	4	10	4	17	RPS18A	117739	141373
High (≤1%)	P29496	Minichromosome maintenance protein 5 OS=Saccharomyces cerevisiae (strain ATCC 204508 / S288c) OX=559292 GN=MCM5 PE=1 SV=1	16	8	12	7	86.4	MCM5	115908	146424
High (≤1%)	P41810	Coatomer subunit beta OS=Saccharomyces cerevisiae (strain ATCC 204508 / S288c) OX=559292 GN=SEC26 PE=1 SV=2	14	9	11	9	109	SEC26	114353	75984.4
High (≤1%)	P42943	T-complex protein 1 subunit eta OS=Saccharomyces cerevisiae (strain ATCC 204508 / S288c) OX=559292 GN=CCT7 PE=1 SV=1	26	10	18	10	59.7	CCT7	114121	102441
High (≤1%)	P25368	Ribosomal RNA-processing protein 7 OS=Saccharomyces cerevisiae (strain ATCC 204508 / S288c) OX=559292 GN=RRP7 PE=1 SV=1	25	6	9	6	34.4	RRP7	114093	57294.9
High (≤1%)	P53276	U3 small nucleolar RNA-associated protein 8 OS=Saccharomyces cerevisiae (strain ATCC 204508 / S288c) OX=559292 GN=UTP8 PE=1 SV=1	30	15	39	15	80.1	UTP8	113911	355399
High (≤1%)	P38689	Ribose-phosphate pyrophosphokinase 3 OS=Saccharomyces cerevisiae (strain ATCC 204508 / S288c) OX=559292 GN=PRS3 PE=1 SV=1	25	7	13	7	35.1	PRS3	113845	260780
High (≤1%)	P43639	Casein kinase II subunit beta OS=Saccharomyces cerevisiae (strain ATCC 204508 / S288c) OX=559292 GN=CKB1 PE=1 SV=1	15	3	6	3	32.2	CKB1	111994	147754
High (≤1%)	P15790	Casein kinase II subunit alpha OS=Saccharomyces cerevisiae (strain ATCC 204508 / S288c) OX=559292 GN=CKA1 PE=1 SV=1	10	3	5	3	44.6	CKA1	108659	233810
High (≤1%)	Q06178	Nicotinamide/nicotinic acid mononucleotide adenylyltransferase 1 OS=Saccharomyces cerevisiae (strain ATCC 204508 / S288c) OX=559292 GN=NMA1 PE=1 SV=1	31	8	11	7	45.8	NMA1	108424	15568.8
High (≤1%)	Q12080	Ribosome biogenesis protein NOP53 OS=Saccharomyces cerevisiae (strain ATCC 204508 / S288c) OX=559292 GN=NOP53 PE=1 SV=1	12	4	5	4	52.5	NOP53	107104	128696
High (≤1%)	Q08492	Bud site selection protein 21 OS=Saccharomyces cerevisiae (strain ATCC 204508 / S288c) OX=559292 GN=BUD21 PE=1 SV=1	34	5	11	5	24.4	BUD21	106550	183318
High (≤1%)	Q12159	RNA annealing protein YRA1 OS=Saccharomyces cerevisiae (strain ATCC 204508 / S288c) OX=559292 GN=YRA1 PE=1 SV=2	26	5	8	5	24.9	YRA1	106458	90398
High (≤1%)	P47122	GPN-loop GTPase 1 OS=Saccharomyces cerevisiae (strain ATCC 204508 / S288c) OX=559292 GN=NPA3 PE=1 SV=1	7	2	5	2	43.2	NPA3	106075	30125.7
High (≤1%)	P25635	Periodic tryptophan protein 2 OS=Saccharomyces cerevisiae (strain ATCC 204508 / S288c) OX=559292 GN=PWP2 PE=1 SV=2	22	18	35	18	103.9	PWP2	105629	208315
High (≤1%)	P39078	T-complex protein 1 subunit delta OS=Saccharomyces cerevisiae (strain ATCC 204508 / S288c) OX=559292 GN=CCT4 PE=1 SV=2	38	12	26	12	57.6	CCT4	104976	196996
High (≤1%)	P07991	Ornithine aminotransferase OS=Saccharomyces cerevisiae (strain ATCC 204508 / S288c) OX=559292 GN=CAR2 PE=1 SV=2	41	11	19	11	46.1	CAR2	104965	67156.8
High (≤1%)	Q04177	U3 small nucleolar RNA-associated protein 5 OS=Saccharomyces cerevisiae (strain ATCC 204508 / S288c) OX=559292 GN=UTP5 PE=1 SV=1	32	10	24	10	72	UTP5	102185	211368
High (≤1%)	Q02455	Protein MLP1 OS=Saccharomyces cerevisiae (strain ATCC 204508 / S288c) OX=559292 GN=MLP1 PE=1 SV=2	11	14	22	14	218.3	MLP1	101300	33602.8
High (≤1%)	P39968	Vacuolar protein 8 OS=Saccharomyces cerevisiae (strain ATCC 204508 / S288c) OX=559292 GN=VAC8 PE=1 SV=3	7	3	9	3	63.2	VAC8	101016	74308.8
High (≤1%)	P53946	Actin-related protein 5 OS=Saccharomyces cerevisiae (strain ATCC 204508 / S288c) OX=559292 GN=ARP5 PE=1 SV=1	23	11	18	11	87.5	ARP5	100807	145151
High (≤1%)	P46676	Suppressor of mar1-1 protein OS=Saccharomyces cerevisiae (strain ATCC 204508 / S288c) OX=559292 GN=SUM1 PE=1 SV=2	33	20	41	20	118.1	SUM1	100788	104678
High (≤1%)	P34760	Peroxiredoxin TSA1 OS=Saccharomyces cerevisiae (strain ATCC 204508 / S288c) OX=559292 GN=TSA1 PE=1 SV=3	55	9	22	9	21.6	TSA1	99356.3	52237.2
High (≤1%)	P33299	26S proteasome regulatory subunit 7 homolog OS=Saccharomyces cerevisiae (strain ATCC 204508 / S288c) OX=559292 GN=RPT1 PE=1 SV=1	12	5	9	5	52	RPT1	99252.6	100851
High (≤1%)	P15703	Glucan 1,3-beta-glucosidase OS=Saccharomyces cerevisiae (strain ATCC 204508 / S288c) OX=559292 GN=BGL2 PE=1 SV=1	17	5	12	5	34.1	BGL2	98914.6	63058.5
High (≤1%)	P38333	Essential nuclear protein 1 OS=Saccharomyces cerevisiae (strain ATCC 204508 / S288c) OX=559292 GN=ENP1 PE=1 SV=1	52	18	32	18	55.1	ENP1	98708.6	291419
High (≤1%)	P33302	Pleiotropic ABC efflux transporter of multiple drugs OS=Saccharomyces cerevisiae (strain ATCC 204508 / S288c) OX=559292 GN=PDR5 PE=1 SV=1	9	10	16	10	170.3	PDR5	96615.2	14874.2
High (≤1%)	P20604	Serine/threonine-protein phosphatase PP1-1 OS=Saccharomyces cerevisiae (strain ATCC 204508 / S288c) OX=559292 GN=SIT4 PE=1 SV=1	13	2	2	2	35.5	SIT4	96444.7	104441
High (≤1%)	P32469	Diphthine methyl ester synthase OS=Saccharomyces cerevisiae (strain ATCC 204508 / S288c) OX=559292 GN=DPH5 PE=1 SV=1	12	2	2	2	33.8	DPH5	95027.4	21365.5
High (≤1%)	P38205	Multisite-specific tRNA:(cytosine-C(5))-methyltransferase OS=Saccharomyces cerevisiae (strain ATCC 204508 / S288c) OX=559292 GN=NCL1 PE=1 SV=1	32	14	23	14	77.8	NCL1	92817.1	147619
High (≤1%)	P32628	UV excision repair protein RAD23 OS=Saccharomyces cerevisiae (strain ATCC 204508 / S288c) OX=559292 GN=RAD23 PE=1 SV=1	39	10	16	10	42.3	RAD23	88905.2	40080.4
High (≤1%)	P39522	Dihydroxy-acid dehydratase, mitochondrial OS=Saccharomyces cerevisiae (strain ATCC 204508 / S288c) OX=559292 GN=ILV3 PE=1 SV=2	34	13	25	13	62.8	ILV3	88039.3	111929
High (≤1%)	P07703	DNA-directed RNA polymerases I and III subunit RPAC1 OS=Saccharomyces cerevisiae (strain ATCC 204508 / S288c) OX=559292 GN=RPC40 PE=1 SV=1	39	9	15	9	37.7	RPC40	87602.3	56897.3
High (≤1%)	P16387	Pyruvate dehydrogenase E1 component subunit alpha, mitochondrial OS=Saccharomyces cerevisiae (strain ATCC 204508 / S288c) OX=559292 GN=PDA1 PE=1 SV=2	29	9	15	9	46.3	PDA1	85343.6	119764
High (≤1%)	P10507	Mitochondrial-processing peptidase subunit beta OS=Saccharomyces cerevisiae (strain ATCC 204508 / S288c) OX=559292 GN=MAS1 PE=1 SV=1	19	6	11	6	51.1	MAS1	85246.6	20804.4
High (≤1%)	P31383	Protein phosphatase PP2A regulatory subunit A OS=Saccharomyces cerevisiae (strain ATCC 204508 / S288c) OX=559292 GN=TPD3 PE=1 SV=3	12	6	7	6	70.9	TPD3	84748.7	69137.8
High (≤1%)	P54839	Hydroxymethylglutaryl-CoA synthase OS=Saccharomyces cerevisiae (strain ATCC 204508 / S288c) OX=559292 GN=ERG13 PE=1 SV=1	44	11	20	11	55	ERG13	83047.7	110229
High (≤1%)	P32497	Eukaryotic translation initiation factor 3 subunit C OS=Saccharomyces cerevisiae (strain ATCC 204508 / S288c) OX=559292 GN=NIP1 PE=1 SV=2	15	10	16	10	93.1	NIP1	82915.5	50688.7
High (≤1%)	P25605	Acetolactate synthase small subunit, mitochondrial OS=Saccharomyces cerevisiae (strain ATCC 204508 / S288c) OX=559292 GN=ILV6 PE=1 SV=2	40	8	14	8	34	ILV6	80991.9	75183.9
High (≤1%)	P50101	Ubiquitin carboxyl-terminal hydrolase 15 OS=Saccharomyces cerevisiae (strain ATCC 204508 / S288c) OX=559292 GN=UBP15 PE=1 SV=1	18	15	24	15	143.5	UBP15	79354	131255
High (≤1%)	P38904	Protein SPP41 OS=Saccharomyces cerevisiae (strain ATCC 204508 / S288c) OX=559292 GN=SPP41 PE=1 SV=2	18	16	29	16	161.5	SPP41	78917.5	89413.2
High (≤1%)	Q04408	Uncharacterized protein YDR514C OS=Saccharomyces cerevisiae (strain ATCC 204508 / S288c) OX=559292 GN=YDR514C PE=1 SV=1	9	3	5	3	55.5		77681.5	27534.5
High (≤1%)	P18759	Vesicular-fusion protein SEC18 OS=Saccharomyces cerevisiae (strain ATCC 204508 / S288c) OX=559292 GN=SEC18 PE=1 SV=2	17	9	12	9	84	SEC18	77101.7	104324
High (≤1%)	P06208	2-isopropylmalate synthase OS=Saccharomyces cerevisiae (strain ATCC 204508 / S288c) OX=559292 GN=LEU4 PE=1 SV=1	29	13	21	9	68.4	LEU4	76487.8	110961
High (≤1%)	Q08985	Homocysteine S-methyltransferase 2 OS=Saccharomyces cerevisiae (strain ATCC 204508 / S288c) OX=559292 GN=SAM4 PE=1 SV=1	10	3	4	3	36.6	SAM4	76462.2	81014.8
High (≤1%)	P47108	Nucleolar pre-ribosomal-associated protein 2 OS=Saccharomyces cerevisiae (strain ATCC 204508 / S288c) OX=559292 GN=URB2 PE=1 SV=1	15	14	20	14	135	URB2	76378.8	35847.4
High (≤1%)	P25847	DNA mismatch repair protein MSH2 OS=Saccharomyces cerevisiae (strain ATCC 204508 / S288c) OX=559292 GN=MSH2 PE=1 SV=2	25	15	17	15	108.8	MSH2	76009.8	19717.8
High (≤1%)	P33297	26S proteasome regulatory subunit 6A OS=Saccharomyces cerevisiae (strain ATCC 204508 / S288c) OX=559292 GN=RPT5 PE=1 SV=3	35	12	19	12	48.2	RPT5	71811.4	94779.3
High (≤1%)	P37292	Serine hydroxymethyltransferase, mitochondrial OS=Saccharomyces cerevisiae (strain ATCC 204508 / S288c) OX=559292 GN=SHM1 PE=1 SV=2	20	8	11	8	53.7	SHM1	71305.2	97774.9
High (≤1%)	Q08096	RNA 3'-terminal phosphate cyclase-like protein OS=Saccharomyces cerevisiae (strain ATCC 204508 / S288c) OX=559292 GN=RCL1 PE=1 SV=1	51	16	27	16	40.1	RCL1	71295.5	409353
High (≤1%)	P38132	DNA replication licensing factor MCM7 OS=Saccharomyces cerevisiae (strain ATCC 204508 / S288c) OX=559292 GN=MCM7 PE=1 SV=4	15	8	12	8	94.9	MCM7	70354.6	62787.1
High (≤1%)	P80428	Actin-related protein 4 OS=Saccharomyces cerevisiae (strain ATCC 204508 / S288c) OX=559292 GN=ARP4 PE=1 SV=1	16	5	10	5	54.8	ARP4	69736.7	47104.8
High (≤1%)	P38713	Oxysterol-binding protein homolog 3 OS=Saccharomyces cerevisiae (strain ATCC 204508 / S288c) OX=559292 GN=OSH3 PE=1 SV=1	2	2	2	2	113.7	OSH3	69535.2	30332
High (≤1%)	Q06078	U3 small nucleolar RNA-associated protein 21 OS=Saccharomyces cerevisiae (strain ATCC 204508 / S288c) OX=559292 GN=UTP21 PE=1 SV=1	25	17	29	17	104.7	UTP21	68833.8	181672
High (≤1%)	P39939	40S ribosomal protein S26-B OS=Saccharomyces cerevisiae (strain ATCC 204508 / S288c) OX=559292 GN=RPS26B PE=1 SV=1	37	4	9	1	13.4	RPS26B	68009.7	30404.7
High (≤1%)	P37302	Aminopeptidase Y OS=Saccharomyces cerevisiae (strain ATCC 204508 / S288c) OX=559292 GN=APE3 PE=1 SV=1	29	8	10	8	60.1	APE3	67388.7	649850
High (≤1%)	P25555	Single-strand telomeric DNA-binding protein GBP2 OS=Saccharomyces cerevisiae (strain ATCC 204508 / S288c) OX=559292 GN=GBP2 PE=1 SV=1	21	7	14	7	48.7	GBP2	66571.2	74425.2
High (≤1%)	P49089	Asparagine synthetase [glutamine-hydrolyzing] 1 OS=Saccharomyces cerevisiae (strain ATCC 204508 / S288c) OX=559292 GN=ASN1 PE=1 SV=2	27	11	17	6	64.4	ASN1	65727.4	35164.9
High (≤1%)	Q12363	Transcriptional modulator WTM1 OS=Saccharomyces cerevisiae (strain ATCC 204508 / S288c) OX=559292 GN=WTM1 PE=1 SV=1	30	9	15	9	48.4	WTM1	65044.5	86905.6
High (≤1%)	Q12220	U3 small nucleolar RNA-associated protein 12 OS=Saccharomyces cerevisiae (strain ATCC 204508 / S288c) OX=559292 GN=DIP2 PE=1 SV=1	26	19	37	19	106.3	DIP2	64547.1	301487
High (≤1%)	P38886	26S proteasome regulatory subunit RPN10 OS=Saccharomyces cerevisiae (strain ATCC 204508 / S288c) OX=559292 GN=RPN10 PE=1 SV=3	51	8	18	8	29.7	RPN10	63959	82459.1
High (≤1%)	P39730	Eukaryotic translation initiation factor 5B OS=Saccharomyces cerevisiae (strain ATCC 204508 / S288c) OX=559292 GN=FUN12 PE=1 SV=2	17	11	18	11	112.2	FUN12	63152.4	144446
High (≤1%)	P00812	Arginase OS=Saccharomyces cerevisiae (strain ATCC 204508 / S288c) OX=559292 GN=CAR1 PE=1 SV=1	11	3	5	3	35.6	CAR1	63003.7	31310
High (≤1%)	P29469	DNA replication licensing factor MCM2 OS=Saccharomyces cerevisiae (strain ATCC 204508 / S288c) OX=559292 GN=MCM2 PE=1 SV=2	17	10	15	9	98.7	MCM2	61410.5	22329.1
High (≤1%)	P17709	Glucokinase-1 OS=Saccharomyces cerevisiae (strain ATCC 204508 / S288c) OX=559292 GN=GLK1 PE=1 SV=1	42	13	23	12	55.3	GLK1	61375	73378.4
High (≤1%)	P53091	DNA replication licensing factor MCM6 OS=Saccharomyces cerevisiae (strain ATCC 204508 / S288c) OX=559292 GN=MCM6 PE=1 SV=2	12	8	13	8	112.9	MCM6	60115.3	30569.5
High (≤1%)	P40024	ABC transporter ATP-binding protein ARB1 OS=Saccharomyces cerevisiae (strain ATCC 204508 / S288c) OX=559292 GN=ARB1 PE=1 SV=1	32	13	21	13	68.3	ARB1	60089.8	287380
High (≤1%)	Q07551	NADPH-dependent alpha-keto amide reductase OS=Saccharomyces cerevisiae (strain ATCC 204508 / S288c) OX=559292 GN=YDL124W PE=1 SV=1	30	6	14	6	35.5		59835.4	23846.5
High (≤1%)	P12904	5'-AMP-activated protein kinase subunit gamma OS=Saccharomyces cerevisiae (strain ATCC 204508 / S288c) OX=559292 GN=SNF4 PE=1 SV=1	35	9	19	9	36.4	SNF4	59676.7	33487.5
High (≤1%)	P17555	Adenylyl cyclase-associated protein OS=Saccharomyces cerevisiae (strain ATCC 204508 / S288c) OX=559292 GN=SRV2 PE=1 SV=1	28	8	16	8	57.5	SRV2	59536	9983.7
High (≤1%)	P26786	40S ribosomal protein S7-A OS=Saccharomyces cerevisiae (strain ATCC 204508 / S288c) OX=559292 GN=RPS7A PE=1 SV=4	36	4	11	4	21.6	RPS7A	59348.8	112648
High (≤1%)	P41811	Coatomer subunit beta' OS=Saccharomyces cerevisiae (strain ATCC 204508 / S288c) OX=559292 GN=SEC27 PE=1 SV=1	6	5	8	5	99.4	SEC27	59112.3	15553
High (≤1%)	P40413	T-complex protein 1 subunit epsilon OS=Saccharomyces cerevisiae (strain ATCC 204508 / S288c) OX=559292 GN=CCT5 PE=1 SV=3	29	9	14	9	61.9	CCT5	58906.6	97490.7
High (≤1%)	P32454	Aminopeptidase 2, mitochondrial OS=Saccharomyces cerevisiae (strain ATCC 204508 / S288c) OX=559292 GN=APE2 PE=1 SV=4	24	14	19	13	107.7	APE2	58890.5	15182.6
High (≤1%)	P32563	V-type proton ATPase subunit a, vacuolar isoform OS=Saccharomyces cerevisiae (strain ATCC 204508 / S288c) OX=559292 GN=VPH1 PE=1 SV=3	26	15	25	15	95.5	VPH1	58767.7	5084.48
High (≤1%)	P33298	26S proteasome regulatory subunit 6B homolog OS=Saccharomyces cerevisiae (strain ATCC 204508 / S288c) OX=559292 GN=RPT3 PE=1 SV=2	27	7	13	7	47.9	RPT3	57102.9	10073.5
High (≤1%)	P25342	Cell division control protein 10 OS=Saccharomyces cerevisiae (strain ATCC 204508 / S288c) OX=559292 GN=CDC10 PE=1 SV=1	19	3	5	3	37	CDC10	57002.2	8621.11
High (≤1%)	P38968	Protein transport protein SEC31 OS=Saccharomyces cerevisiae (strain ATCC 204508 / S288c) OX=559292 GN=SEC31 PE=1 SV=3	11	9	16	9	138.6	SEC31	56795.6	14239.8
High (≤1%)	P00890	Citrate synthase, mitochondrial OS=Saccharomyces cerevisiae (strain ATCC 204508 / S288c) OX=559292 GN=CIT1 PE=1 SV=2	14	5	5	5	53.3	CIT1	56230.7	40914.9
High (≤1%)	P38821	Aspartyl aminopeptidase 4 OS=Saccharomyces cerevisiae (strain ATCC 204508 / S288c) OX=559292 GN=APE4 PE=1 SV=1	12	4	6	4	54.1	APE4	55840.9	52015
High (≤1%)	P53909	Adenine deaminase OS=Saccharomyces cerevisiae (strain ATCC 204508 / S288c) OX=559292 GN=AAH1 PE=1 SV=1	16	3	7	3	39.6	AAH1	55460.8	68648.3
High (≤1%)	P00815	Histidine biosynthesis trifunctional protein OS=Saccharomyces cerevisiae (strain ATCC 204508 / S288c) OX=559292 GN=HIS4 PE=1 SV=3	11	6	6	6	87.7	HIS4	52222.1	78820
High (≤1%)	P09950	5-aminolevulinate synthase, mitochondrial OS=Saccharomyces cerevisiae (strain ATCC 204508 / S288c) OX=559292 GN=HEM1 PE=1 SV=1	12	4	5	4	59.3	HEM1	52186.4	58710.1
High (≤1%)	Q12211	tRNA pseudouridine synthase 1 OS=Saccharomyces cerevisiae (strain ATCC 204508 / S288c) OX=559292 GN=PUS1 PE=1 SV=1	8	4	9	4	62.1	PUS1	51914.5	10300.3
High (≤1%)	Q06512	Nucleolar complex protein 4 OS=Saccharomyces cerevisiae (strain ATCC 204508 / S288c) OX=559292 GN=NOC4 PE=1 SV=1	34	15	35	15	63.6	NOC4	51868.7	152571
High (≤1%)	P04051	DNA-directed RNA polymerase III subunit RPC1 OS=Saccharomyces cerevisiae (strain ATCC 204508 / S288c) OX=559292 GN=RPO31 PE=1 SV=1	9	10	16	10	162.2	RPO31	51608.5	48915.4
High (≤1%)	P34241	Nucleolar pre-ribosomal-associated protein 1 OS=Saccharomyces cerevisiae (strain ATCC 204508 / S288c) OX=559292 GN=URB1 PE=1 SV=2	26	36	57	36	203.2	URB1	51346	161574
High (≤1%)	Q06338	Protein BCP1 OS=Saccharomyces cerevisiae (strain ATCC 204508 / S288c) OX=559292 GN=BCP1 PE=1 SV=1	21	4	5	4	32.6	BCP1	51206.3	135224
High (≤1%)	Q05911	Adenylosuccinate lyase OS=Saccharomyces cerevisiae (strain ATCC 204508 / S288c) OX=559292 GN=ADE13 PE=1 SV=1	17	7	11	7	54.5	ADE13	50891.9	22862.1
High (≤1%)	P53011	Nucleoporin SEH1 OS=Saccharomyces cerevisiae (strain ATCC 204508 / S288c) OX=559292 GN=SEH1 PE=1 SV=1	7	2	4	2	39.1	SEH1	50272.2	35907.8
High (≤1%)	P07259	Protein URA2 OS=Saccharomyces cerevisiae (strain ATCC 204508 / S288c) OX=559292 GN=URA2 PE=1 SV=5	20	34	60	32	244.9	URA2	48948.4	40929
High (≤1%)	P38719	ATP-dependent RNA helicase DBP8 OS=Saccharomyces cerevisiae (strain ATCC 204508 / S288c) OX=559292 GN=DBP8 PE=1 SV=1	14	4	7	4	47.8	DBP8	48623.9	44240.6
High (≤1%)	Q05942	Ribosome assembly protein 3 OS=Saccharomyces cerevisiae (strain ATCC 204508 / S288c) OX=559292 GN=RSA3 PE=1 SV=1	23	5	9	5	24.6	RSA3	48303.9	63751.9
High (≤1%)	P0C0V8	40S ribosomal protein S21-A OS=Saccharomyces cerevisiae (strain ATCC 204508 / S288c) OX=559292 GN=RPS21A PE=1 SV=1	44	3	3	1	9.7	RPS21A	47297.7	34646.4
High (≤1%)	P40217	Eukaryotic translation initiation factor 3 subunit I OS=Saccharomyces cerevisiae (strain ATCC 204508 / S288c) OX=559292 GN=TIF34 PE=1 SV=1	40	8	18	8	38.7	TIF34	47239.5	89264.1
High (≤1%)	P28789	Porphobilinogen deaminase OS=Saccharomyces cerevisiae (strain ATCC 204508 / S288c) OX=559292 GN=HEM3 PE=1 SV=1	8	2	2	2	36.7	HEM3	46767.7	57931
High (≤1%)	Q01939	26S proteasome regulatory subunit 8 homolog OS=Saccharomyces cerevisiae (strain ATCC 204508 / S288c) OX=559292 GN=RPT6 PE=1 SV=4	18	5	11	5	45.2	RPT6	46762.2	44425.7
High (≤1%)	P47912	Long-chain-fatty-acid--CoA ligase 4 OS=Saccharomyces cerevisiae (strain ATCC 204508 / S288c) OX=559292 GN=FAA4 PE=1 SV=1	7	4	7	4	77.2	FAA4	46318.6	21285.3
High (≤1%)	P40047	Aldehyde dehydrogenase 5, mitochondrial OS=Saccharomyces cerevisiae (strain ATCC 204508 / S288c) OX=559292 GN=ALD5 PE=1 SV=4	29	9	13	8	56.7	ALD5	46305.4	50428.8
High (≤1%)	P27614	Carboxypeptidase S OS=Saccharomyces cerevisiae (strain ATCC 204508 / S288c) OX=559292 GN=CPS1 PE=1 SV=2	35	14	30	14	64.6	CPS1	45551.2	31695.3
High (≤1%)	P32349	DNA-directed RNA polymerase III subunit RPC3 OS=Saccharomyces cerevisiae (strain ATCC 204508 / S288c) OX=559292 GN=RPC82 PE=1 SV=2	20	9	16	9	74	RPC82	45232.5	7149.57
High (≤1%)	P38009	Bifunctional purine biosynthesis protein ADE17 OS=Saccharomyces cerevisiae (strain ATCC 204508 / S288c) OX=559292 GN=ADE17 PE=1 SV=2	32	11	16	8	65.2	ADE17	44360.7	36228.8
High (≤1%)	P32905	40S ribosomal protein S0-A OS=Saccharomyces cerevisiae (strain ATCC 204508 / S288c) OX=559292 GN=RPS0A PE=1 SV=3	35	5	19	5	28	RPS0A	43933	58769.2
High (≤1%)	P38250	Increased sodium tolerance protein 2 OS=Saccharomyces cerevisiae (strain ATCC 204508 / S288c) OX=559292 GN=IST2 PE=1 SV=2	10	6	12	6	105.8	IST2	43772.8	58699.5
High (≤1%)	P53549	26S proteasome subunit RPT4 OS=Saccharomyces cerevisiae (strain ATCC 204508 / S288c) OX=559292 GN=RPT4 PE=1 SV=4	16	5	7	5	49.4	RPT4	42993.3	78828.9
High (≤1%)	P22147	5'-3' exoribonuclease 1 OS=Saccharomyces cerevisiae (strain ATCC 204508 / S288c) OX=559292 GN=XRN1 PE=1 SV=1	17	17	31	17	175.4	XRN1	42765.7	76578
High (≤1%)	P54885	Gamma-glutamyl phosphate reductase OS=Saccharomyces cerevisiae (strain ATCC 204508 / S288c) OX=559292 GN=PRO2 PE=1 SV=1	43	11	21	11	49.7	PRO2	42687.3	5006.33
High (≤1%)	P12612	T-complex protein 1 subunit alpha OS=Saccharomyces cerevisiae (strain ATCC 204508 / S288c) OX=559292 GN=TCP1 PE=1 SV=2	30	11	19	11	60.4	TCP1	42627.9	35111
High (≤1%)	P32583	Suppressor protein SRP40 OS=Saccharomyces cerevisiae (strain ATCC 204508 / S288c) OX=559292 GN=SRP40 PE=1 SV=2	20	5	12	5	41	SRP40	42343.2	66067.5
High (≤1%)	P36016	Heat shock protein 70 homolog LHS1 OS=Saccharomyces cerevisiae (strain ATCC 204508 / S288c) OX=559292 GN=LHS1 PE=1 SV=1	28	17	20	17	99.5	LHS1	42073.1	50889.5
High (≤1%)	P25039	Elongation factor G, mitochondrial OS=Saccharomyces cerevisiae (strain ATCC 204508 / S288c) OX=559292 GN=MEF1 PE=1 SV=2	5	2	2	2	84.5	MEF1	41597.2	28996.7
High (≤1%)	P09440	C-1-tetrahydrofolate synthase, mitochondrial OS=Saccharomyces cerevisiae (strain ATCC 204508 / S288c) OX=559292 GN=MIS1 PE=1 SV=1	13	8	9	7	106.2	MIS1	41036.4	76525.2
High (≤1%)	Q99207	Nucleolar complex protein 14 OS=Saccharomyces cerevisiae (strain ATCC 204508 / S288c) OX=559292 GN=NOP14 PE=1 SV=1	23	17	28	17	94.2	NOP14	40297	412196
High (≤1%)	Q04067	Eukaryotic translation initiation factor 3 subunit G OS=Saccharomyces cerevisiae (strain ATCC 204508 / S288c) OX=559292 GN=TIF35 PE=1 SV=1	36	6	8	6	30.5	TIF35	40128.5	27813.4
High (≤1%)	Q12265	Ribose-phosphate pyrophosphokinase 5 OS=Saccharomyces cerevisiae (strain ATCC 204508 / S288c) OX=559292 GN=PRS5 PE=1 SV=1	17	5	10	5	53.5	PRS5	40020	47945.2
High (≤1%)	P32770	Asparagine-rich protein OS=Saccharomyces cerevisiae (strain ATCC 204508 / S288c) OX=559292 GN=NRP1 PE=1 SV=2	6	3	4	3	79.3	NRP1	38442.2	137819
High (≤1%)	P50094	Inosine-5'-monophosphate dehydrogenase 4 OS=Saccharomyces cerevisiae (strain ATCC 204508 / S288c) OX=559292 GN=IMD4 PE=1 SV=1	43	15	31	7	56.4	IMD4	37943.4	25707.8
High (≤1%)	Q12072	ISWI one complex protein 2 OS=Saccharomyces cerevisiae (strain ATCC 204508 / S288c) OX=559292 GN=IOC2 PE=1 SV=1	13	5	9	5	93.4	IOC2	37883.7	9427.53
High (≤1%)	P48561	Poly(A) RNA polymerase protein 1 OS=Saccharomyces cerevisiae (strain ATCC 204508 / S288c) OX=559292 GN=TRF5 PE=1 SV=2	16	6	13	6	74.1	TRF5	37793.8	243653
High (≤1%)	Q04894	NADP-dependent alcohol dehydrogenase 6 OS=Saccharomyces cerevisiae (strain ATCC 204508 / S288c) OX=559292 GN=ADH6 PE=1 SV=1	30	7	12	7	39.6	ADH6	37267.1	118385
High (≤1%)	P14742	Glutamine--fructose-6-phosphate aminotransferase [isomerizing] OS=Saccharomyces cerevisiae (strain ATCC 204508 / S288c) OX=559292 GN=GFA1 PE=1 SV=4	8	4	6	4	80	GFA1	36472.5	55230
High (≤1%)	P30771	ATP-dependent helicase NAM7 OS=Saccharomyces cerevisiae (strain ATCC 204508 / S288c) OX=559292 GN=NAM7 PE=1 SV=1	3	2	2	2	109.4	NAM7	35195.9	62036.5
High (≤1%)	P16649	General transcriptional corepressor TUP1 OS=Saccharomyces cerevisiae (strain ATCC 204508 / S288c) OX=559292 GN=TUP1 PE=1 SV=2	31	16	25	16	78.3	TUP1	34608.7	34428.3
High (≤1%)	P25297	Inorganic phosphate transporter PHO84 OS=Saccharomyces cerevisiae (strain ATCC 204508 / S288c) OX=559292 GN=PHO84 PE=1 SV=2	8	3	3	3	64.3	PHO84	34242.8	16054.8
High (≤1%)	P40327	26S proteasome regulatory subunit 4 homolog OS=Saccharomyces cerevisiae (strain ATCC 204508 / S288c) OX=559292 GN=RPT2 PE=1 SV=3	22	8	13	8	48.8	RPT2	34106.9	78070.9
High (≤1%)	P53336	Putative methyltransferase YGR283C OS=Saccharomyces cerevisiae (strain ATCC 204508 / S288c) OX=559292 GN=YGR283C PE=1 SV=1	27	7	16	7	38.5		33480.6	264309
High (≤1%)	P11745	Ran GTPase-activating protein 1 OS=Saccharomyces cerevisiae (strain ATCC 204508 / S288c) OX=559292 GN=RNA1 PE=1 SV=2	27	7	11	7	45.8	RNA1	32859.2	9232.28
High (≤1%)	P25359	Exosome complex component RRP43 OS=Saccharomyces cerevisiae (strain ATCC 204508 / S288c) OX=559292 GN=RRP43 PE=1 SV=2	12	3	4	3	44	RRP43	32602.3	17843.2
High (≤1%)	Q04500	U3 small nucleolar RNA-associated protein 14 OS=Saccharomyces cerevisiae (strain ATCC 204508 / S288c) OX=559292 GN=UTP14 PE=1 SV=1	32	20	31	20	103	UTP14	32566.5	41228.1
High (≤1%)	Q03161	Glucose-6-phosphate 1-epimerase OS=Saccharomyces cerevisiae (strain ATCC 204508 / S288c) OX=559292 GN=YMR099C PE=1 SV=1	12	3	6	3	33.9		31001.6	27800.8
High (≤1%)	P32499	Nucleoporin NUP2 OS=Saccharomyces cerevisiae (strain ATCC 204508 / S288c) OX=559292 GN=NUP2 PE=1 SV=2	21	10	16	10	77.8	NUP2	30157.1	8226.36
High (≤1%)	P38934	Nuclear segregation protein BFR1 OS=Saccharomyces cerevisiae (strain ATCC 204508 / S288c) OX=559292 GN=BFR1 PE=1 SV=1	36	11	15	11	54.6	BFR1	29628.4	29154.5
High (≤1%)	Q05506	Arginine--tRNA ligase, cytoplasmic OS=Saccharomyces cerevisiae (strain ATCC 204508 / S288c) OX=559292 GN=YDR341C PE=1 SV=1	17	8	10	8	69.5		29471.2	36719.5
High (≤1%)	Q06142	Importin subunit beta-1 OS=Saccharomyces cerevisiae (strain ATCC 204508 / S288c) OX=559292 GN=KAP95 PE=1 SV=1	10	6	10	6	94.7	KAP95	29459.1	11655.7
High (≤1%)	P38248	Cell wall protein ECM33 OS=Saccharomyces cerevisiae (strain ATCC 204508 / S288c) OX=559292 GN=ECM33 PE=1 SV=3	6	3	4	3	43.7	ECM33	29128.2	21158.6
High (≤1%)	P40055	U3 small nucleolar RNA-associated protein 7 OS=Saccharomyces cerevisiae (strain ATCC 204508 / S288c) OX=559292 GN=UTP7 PE=1 SV=1	38	13	31	13	62.3	UTP7	29122	235052
High (≤1%)	P22276	DNA-directed RNA polymerase III subunit RPC2 OS=Saccharomyces cerevisiae (strain ATCC 204508 / S288c) OX=559292 GN=RET1 PE=1 SV=2	6	5	5	5	129.4	RET1	28727.1	4316.62
High (≤1%)	P41921	Glutathione reductase OS=Saccharomyces cerevisiae (strain ATCC 204508 / S288c) OX=559292 GN=GLR1 PE=1 SV=2	15	4	8	4	53.4	GLR1	28085.9	4693.27
High (≤1%)	Q03774	tRNA (guanine-N(7)-)-methyltransferase non-catalytic subunit TRM82 OS=Saccharomyces cerevisiae (strain ATCC 204508 / S288c) OX=559292 GN=TRM82 PE=1 SV=1	12	3	8	3	50.5	TRM82	27431	34533.5
High (≤1%)	P45818	ATP-dependent RNA helicase ROK1 OS=Saccharomyces cerevisiae (strain ATCC 204508 / S288c) OX=559292 GN=ROK1 PE=1 SV=1	35	12	25	12	63.6	ROK1	27240.2	255330
High (≤1%)	P38688	Signal recognition particle subunit SRP72 OS=Saccharomyces cerevisiae (strain ATCC 204508 / S288c) OX=559292 GN=SRP72 PE=1 SV=2	6	3	5	3	73.5	SRP72	27229.5	36152.1
High (≤1%)	P36528	54S ribosomal protein L17, mitochondrial OS=Saccharomyces cerevisiae (strain ATCC 204508 / S288c) OX=559292 GN=MRPL17 PE=1 SV=2	7	2	2	2	32.2	MRPL17	27070.6	14191.8
High (≤1%)	P38972	Phosphoribosylformylglycinamidine synthase OS=Saccharomyces cerevisiae (strain ATCC 204508 / S288c) OX=559292 GN=ADE6 PE=1 SV=2	14	11	11	11	148.8	ADE6	26357.9	17415.8
High (≤1%)	P30665	DNA replication licensing factor MCM4 OS=Saccharomyces cerevisiae (strain ATCC 204508 / S288c) OX=559292 GN=MCM4 PE=1 SV=2	10	8	12	8	104.9	MCM4	26173.9	87139.8
High (≤1%)	P07256	Cytochrome b-c1 complex subunit 1, mitochondrial OS=Saccharomyces cerevisiae (strain ATCC 204508 / S288c) OX=559292 GN=COR1 PE=1 SV=1	16	4	4	4	50.2	COR1	25961.8	23093.1
High (≤1%)	P38787	2-dehydropantoate 2-reductase OS=Saccharomyces cerevisiae (strain ATCC 204508 / S288c) OX=559292 GN=PAN5 PE=1 SV=1	6	2	3	2	42.8	PAN5	24919.5	24429.4
High (≤1%)	P32527	Zuotin OS=Saccharomyces cerevisiae (strain ATCC 204508 / S288c) OX=559292 GN=ZUO1 PE=1 SV=1	21	6	10	6	49	ZUO1	24865.4	53690.6
High (≤1%)	P34216	EH domain-containing and endocytosis protein 1 OS=Saccharomyces cerevisiae (strain ATCC 204508 / S288c) OX=559292 GN=EDE1 PE=1 SV=2	35	27	50	27	150.7	EDE1	24552	32615.8
High (≤1%)	P35194	U3 small nucleolar RNA-associated protein 20 OS=Saccharomyces cerevisiae (strain ATCC 204508 / S288c) OX=559292 GN=UTP20 PE=1 SV=3	14	24	34	24	287.4	UTP20	24495.8	43706.5
High (≤1%)	P29704	Squalene synthase OS=Saccharomyces cerevisiae (strain ATCC 204508 / S288c) OX=559292 GN=ERG9 PE=1 SV=2	7	2	5	2	51.7	ERG9	24105.5	26429.3
High (≤1%)	P32333	TATA-binding protein-associated factor MOT1 OS=Saccharomyces cerevisiae (strain ATCC 204508 / S288c) OX=559292 GN=MOT1 PE=1 SV=1	8	11	15	11	209.8	MOT1	23766.1	65166.4
High (≤1%)	P53145	Large subunit GTPase 1 OS=Saccharomyces cerevisiae (strain ATCC 204508 / S288c) OX=559292 GN=LSG1 PE=1 SV=1	25	11	17	11	72.7	LSG1	23639.8	15022.2
High (≤1%)	P27616	Phosphoribosylaminoimidazole-succinocarboxamide synthase OS=Saccharomyces cerevisiae (strain ATCC 204508 / S288c) OX=559292 GN=ADE1 PE=1 SV=2	41	9	17	9	34.6	ADE1	23586.1	120772
High (≤1%)	P51998	54S ribosomal protein YmL6, mitochondrial OS=Saccharomyces cerevisiae (strain ATCC 204508 / S288c) OX=559292 GN=YML6 PE=1 SV=1	15	3	4	3	32	YML6	21969.3	51029.1
High (≤1%)	P09436	Isoleucine--tRNA ligase, cytoplasmic OS=Saccharomyces cerevisiae (strain ATCC 204508 / S288c) OX=559292 GN=ILS1 PE=1 SV=1	6	5	5	5	122.9	ILS1	21945.8	9983.87
High (≤1%)	P32895	Ribose-phosphate pyrophosphokinase 1 OS=Saccharomyces cerevisiae (strain ATCC 204508 / S288c) OX=559292 GN=PRS1 PE=1 SV=1	10	3	4	3	47	PRS1	21684.4	40971.4
High (≤1%)	P40362	U3 small nucleolar RNA-associated protein 18 OS=Saccharomyces cerevisiae (strain ATCC 204508 / S288c) OX=559292 GN=UTP18 PE=1 SV=1	22	7	19	7	66.4	UTP18	21678.2	157274
High (≤1%)	P33401	Phosphoglucomutase 1 OS=Saccharomyces cerevisiae (strain ATCC 204508 / S288c) OX=559292 GN=PGM1 PE=1 SV=1	8	4	6	2	63.1	PGM1	21465	29707.8
High (≤1%)	P48362	Protein HGH1 OS=Saccharomyces cerevisiae (strain ATCC 204508 / S288c) OX=559292 GN=HGH1 PE=1 SV=2	21	6	10	6	44.9	HGH1	21330.4	70819.4
High (≤1%)	P31412	V-type proton ATPase subunit C OS=Saccharomyces cerevisiae (strain ATCC 204508 / S288c) OX=559292 GN=VMA5 PE=1 SV=4	41	11	15	11	44.2	VMA5	20517.5	4431.12
High (≤1%)	P41814	tRNA (adenine(58)-N(1))-methyltransferase non-catalytic subunit TRM6 OS=Saccharomyces cerevisiae (strain ATCC 204508 / S288c) OX=559292 GN=GCD10 PE=1 SV=1	16	4	4	4	54.4	GCD10	19417.3	28749.8
High (≤1%)	Q04217	Probable ATP-dependent RNA helicase DHR1 OS=Saccharomyces cerevisiae (strain ATCC 204508 / S288c) OX=559292 GN=ECM16 PE=1 SV=1	14	12	16	12	144.9	ECM16	19238.5	38621.6
High (≤1%)	P53313	Protein SDA1 OS=Saccharomyces cerevisiae (strain ATCC 204508 / S288c) OX=559292 GN=SDA1 PE=1 SV=1	10	5	7	5	86.6	SDA1	19212.7	55823
High (≤1%)	P38353	Sec sixty-one protein homolog OS=Saccharomyces cerevisiae (strain ATCC 204508 / S288c) OX=559292 GN=SSH1 PE=1 SV=1	11	3	5	3	53.3	SSH1	19208.9	5945.11
High (≤1%)	P29952	Mannose-6-phosphate isomerase OS=Saccharomyces cerevisiae (strain ATCC 204508 / S288c) OX=559292 GN=PMI40 PE=1 SV=4	19	5	6	5	48.2	PMI40	18892.2	13533.7
High (≤1%)	P20967	2-oxoglutarate dehydrogenase, mitochondrial OS=Saccharomyces cerevisiae (strain ATCC 204508 / S288c) OX=559292 GN=KGD1 PE=1 SV=2	19	11	13	11	114.3	KGD1	17992.5	4169.6
High (≤1%)	P32474	Protein disulfide-isomerase EUG1 OS=Saccharomyces cerevisiae (strain ATCC 204508 / S288c) OX=559292 GN=EUG1 PE=1 SV=1	17	6	7	6	58.9	EUG1	17495.5	16093.6
High (≤1%)	P43535	Protein GCN20 OS=Saccharomyces cerevisiae (strain ATCC 204508 / S288c) OX=559292 GN=GCN20 PE=1 SV=1	19	8	17	8	85	GCN20	17328.1	106218
High (≤1%)	Q12329	Heat shock protein 42 OS=Saccharomyces cerevisiae (strain ATCC 204508 / S288c) OX=559292 GN=HSP42 PE=1 SV=1	13	3	3	3	42.8	HSP42	16388.4	15068
High (≤1%)	P48589	40S ribosomal protein S12 OS=Saccharomyces cerevisiae (strain ATCC 204508 / S288c) OX=559292 GN=RPS12 PE=1 SV=1	19	2	3	2	15.5	RPS12	15433.2	20474.3
High (≤1%)	P04786	DNA topoisomerase 1 OS=Saccharomyces cerevisiae (strain ATCC 204508 / S288c) OX=559292 GN=TOP1 PE=1 SV=2	10	8	14	8	89.9	TOP1	14574.7	15598.7
High (≤1%)	P25617	Uncharacterized protein YCR016W OS=Saccharomyces cerevisiae (strain ATCC 204508 / S288c) OX=559292 GN=YCR016W PE=1 SV=2	28	5	7	5	33.6		14354.3	22599.9
High (≤1%)	P46959	tRNA (adenine(58)-N(1))-methyltransferase catalytic subunit TRM61 OS=Saccharomyces cerevisiae (strain ATCC 204508 / S288c) OX=559292 GN=GCD14 PE=1 SV=1	10	3	4	3	43.9	GCD14	14216.6	42244.6
High (≤1%)	P07263	Histidine--tRNA ligase, mitochondrial OS=Saccharomyces cerevisiae (strain ATCC 204508 / S288c) OX=559292 GN=HTS1 PE=1 SV=2	22	7	9	7	59.9	HTS1	13546.6	5227.39
High (≤1%)	P53741	UBP3-associated protein BRE5 OS=Saccharomyces cerevisiae (strain ATCC 204508 / S288c) OX=559292 GN=BRE5 PE=1 SV=1	12	3	5	3	57.6	BRE5	13486.2	27248.1
High (≤1%)	P32775	1,4-alpha-glucan-branching enzyme OS=Saccharomyces cerevisiae (strain ATCC 204508 / S288c) OX=559292 GN=GLC3 PE=1 SV=2	14	7	11	7	81.1	GLC3	13236.8	35333.7
High (≤1%)	Q04491	Protein transport protein SEC13 OS=Saccharomyces cerevisiae (strain ATCC 204508 / S288c) OX=559292 GN=SEC13 PE=1 SV=1	28	6	13	6	33	SEC13	12969.6	34117.8
High (≤1%)	P33330	Phosphoserine aminotransferase OS=Saccharomyces cerevisiae (strain ATCC 204508 / S288c) OX=559292 GN=SER1 PE=1 SV=1	21	5	8	5	43.4	SER1	12204.8	10120.5
High (≤1%)	Q03973	High (≤1%) mobility group protein 1 OS=Saccharomyces cerevisiae (strain ATCC 204508 / S288c) OX=559292 GN=HMO1 PE=1 SV=1	17	4	9	4	27.5	HMO1	12074	21803.5
High (≤1%)	P38112	ATP-dependent RNA helicase MAK5 OS=Saccharomyces cerevisiae (strain ATCC 204508 / S288c) OX=559292 GN=MAK5 PE=1 SV=1	8	4	4	4	87	MAK5	12066	10678.1
High (≤1%)	P43609	Chromatin structure-remodeling complex protein RSC8 OS=Saccharomyces cerevisiae (strain ATCC 204508 / S288c) OX=559292 GN=RSC8 PE=1 SV=1	10	4	6	4	63.1	RSC8	12054.1	11799.9
High (≤1%)	P47047	ATP-dependent RNA helicase DOB1 OS=Saccharomyces cerevisiae (strain ATCC 204508 / S288c) OX=559292 GN=MTR4 PE=1 SV=1	8	6	7	6	122	MTR4	11824.3	29701.8
High (≤1%)	Q06489	Methylthioribose-1-phosphate isomerase OS=Saccharomyces cerevisiae (strain ATCC 204508 / S288c) OX=559292 GN=MRI1 PE=1 SV=1	15	3	4	3	45	MRI1	11674	7373.82
High (≤1%)	P16370	DNA-directed RNA polymerase II subunit RPB3 OS=Saccharomyces cerevisiae (strain ATCC 204508 / S288c) OX=559292 GN=RPB3 PE=1 SV=2	22	4	6	4	35.3	RPB3	11625.9	11611.5
High (≤1%)	P54113	Bifunctional purine biosynthesis protein ADE16 OS=Saccharomyces cerevisiae (strain ATCC 204508 / S288c) OX=559292 GN=ADE16 PE=1 SV=1	22	8	14	5	65.2	ADE16	11482.5	7913.9
High (≤1%)	Q02725	Vacuolar transporter chaperone 3 OS=Saccharomyces cerevisiae (strain ATCC 204508 / S288c) OX=559292 GN=VTC3 PE=1 SV=1	10	6	11	6	96.5	VTC3	11047.3	68953
High (≤1%)	P47148	Peroxisomal protein 2 OS=Saccharomyces cerevisiae (strain ATCC 204508 / S288c) OX=559292 GN=PXP2 PE=1 SV=1	7	2	2	2	32.2	PXP2	9859.7	4889.04
High (≤1%)	P32590	Heat shock protein homolog SSE2 OS=Saccharomyces cerevisiae (strain ATCC 204508 / S288c) OX=559292 GN=SSE2 PE=1 SV=3	27	15	49	9	77.6	SSE2	9548.98	5731.73
High (≤1%)	Q12074	Spermidine synthase OS=Saccharomyces cerevisiae (strain ATCC 204508 / S288c) OX=559292 GN=SPE3 PE=3 SV=1	27	5	7	5	33.3	SPE3	9348.08	56984.9
High (≤1%)	P36120	ATP-dependent RNA helicase DBP7 OS=Saccharomyces cerevisiae (strain ATCC 204508 / S288c) OX=559292 GN=DBP7 PE=1 SV=1	6	4	6	4	83.3	DBP7	8135.52	217100
High (≤1%)	P36048	Pre-mRNA-splicing factor SNU114 OS=Saccharomyces cerevisiae (strain ATCC 204508 / S288c) OX=559292 GN=SNU114 PE=1 SV=1	9	6	12	6	114	SNU114	7529.24	56465.7
High (≤1%)	P0C2I6	Transposon Ty1-LR3 Gag-Pol polyprotein OS=Saccharomyces cerevisiae (strain ATCC 204508 / S288c) OX=559292 GN=TY1B-LR3 PE=3 SV=1	25	28	60	1	198.3	TY1B-LR3	7401.91	6864.48
High (≤1%)	P38861	60S ribosomal export protein NMD3 OS=Saccharomyces cerevisiae (strain ATCC 204508 / S288c) OX=559292 GN=NMD3 PE=1 SV=3	17	6	13	6	59.1	NMD3	7256.23	9120.35
High (≤1%)	P04046	Amidophosphoribosyltransferase OS=Saccharomyces cerevisiae (strain ATCC 204508 / S288c) OX=559292 GN=ADE4 PE=1 SV=2	9	2	2	2	56.7	ADE4	7177.16	4902.07
High (≤1%)	P33399	La protein homolog OS=Saccharomyces cerevisiae (strain ATCC 204508 / S288c) OX=559292 GN=LHP1 PE=1 SV=2	36	10	18	10	32.1	LHP1	6689.86	180916
High (≤1%)	P53877	Pre-rRNA-processing protein IPI3 OS=Saccharomyces cerevisiae (strain ATCC 204508 / S288c) OX=559292 GN=IPI3 PE=1 SV=1	13	6	6	6	61.7	IPI3	6563.88	11271.5
High (≤1%)	P35844	Oxysterol-binding protein homolog 4 OS=Saccharomyces cerevisiae (strain ATCC 204508 / S288c) OX=559292 GN=KES1 PE=1 SV=1	8	3	3	3	49.5	KES1	6301.33	7042.79
High (≤1%)	P38915	Transcription factor SPT8 OS=Saccharomyces cerevisiae (strain ATCC 204508 / S288c) OX=559292 GN=SPT8 PE=1 SV=1	6	3	6	3	66.1	SPT8	5598.38	3746.81
High (≤1%)	Q12480	Probable electron transfer flavoprotein subunit alpha, mitochondrial OS=Saccharomyces cerevisiae (strain ATCC 204508 / S288c) OX=559292 GN=AIM45 PE=1 SV=1	16	3	3	3	36.8	AIM45	3326.93	21374.3

## Sheet: Figure 6
																					6
